# Supplementary material for: The dynamics of plasmon-induced hot carrier creation in colloidal gold
Source: Nat Commun. 2025 Mar 7;16:2274. doi: 10.1038/s41467-025-57657-1 (PMC11885627; doi:10.1038/s41467-025-57657-1)
Supplement: Supplementary file 3 — Source Data [file 41467_2025_57657_MOESM3_ESM.xlsx]

## Sheet: Figure 1c
Figure 1c
	Delay Time [ps]	Wavelength [nm]	Delta Abs
	-4.35814	315.859	0.00314001
	-4.35814	316.645	0.00089416
	-4.35814	317.431	0.00152095
	-4.35814	318.217	0.000974383
	-4.35814	319.003	-0.000235466
	-4.35814	319.789	-0.000588733
	-4.35814	320.575	-7.60132e-05
	-4.35814	321.361	0.000526655
	-4.35814	322.147	0.00050306
	-4.35814	322.933	0.000282216
	-4.35814	323.719	-0.000215886
	-4.35814	324.505	0.000264512
	-4.35814	325.291	-0.000108026
	-4.35814	326.077	6.36823e-05
	-4.35814	326.863	-7.10596e-05
	-4.35814	327.649	0.000229656
	-4.35814	328.435	0.000283995
	-4.35814	329.221	3.7708e-05
	-4.35814	330.007	0.000111534
	-4.35814	330.793	0.000235981
	-4.35814	331.579	0.000356847
	-4.35814	332.365	0.000171689
	-4.35814	333.151	0.000227007
	-4.35814	333.937	0.000186076
	-4.35814	334.723	-2.07811e-05
	-4.35814	335.509	7.7437e-05
	-4.35814	336.295	-0.000207577
	-4.35814	337.081	8.78316e-05
	-4.35814	337.867	-1.87722e-05
	-4.35814	338.653	0.00016784
	-4.35814	339.439	9.37062e-05
	-4.35814	340.225	-5.48692e-05
	-4.35814	341.011	0.000164076
	-4.35814	341.797	-4.50207e-05
	-4.35814	342.583	7.42458e-06
	-4.35814	343.369	7.78054e-05
	-4.35814	344.155	6.6898e-05
	-4.35814	344.941	3.45127e-05
	-4.35814	345.727	1.12818e-06
	-4.35814	346.513	-7.44511e-05
	-4.35814	347.299	-1.48902e-05
	-4.35814	348.085	0.000128164
	-4.35814	348.871	6.00207e-05
	-4.35814	349.657	1.94437e-05
	-4.35814	350.443	-7.85631e-05
	-4.35814	351.229	1.03946e-05
	-4.35814	352.015	6.79958e-06
	-4.35814	352.801	2.32372e-05
	-4.35814	353.587	8.24332e-06
	-4.35814	354.373	-0.000116817
	-4.35814	355.159	1.49011e-05
	-4.35814	355.945	3.23305e-05
	-4.35814	356.731	4.62411e-05
	-4.35814	357.517	-2.26088e-05
	-4.35814	358.303	-9.47219e-05
	-4.35814	359.089	-2.98167e-05
	-4.35814	359.875	6.37588e-05
	-4.35814	360.661	-2.30098e-05
	-4.35814	361.447	-0.000148182
	-4.35814	362.233	6.47622e-05
	-4.35814	363.019	4.39086e-05
	-4.35814	363.805	-2.83638e-05
	-4.35814	364.591	-7.25208e-05
	-4.35814	365.377	5.31278e-05
	-4.35814	366.163	-8.02426e-05
	-4.35814	366.949	0.000150382
	-4.35814	367.735	-0.000110529
	-4.35814	368.521	4.52134e-05
	-4.35814	369.307	4.46588e-06
	-4.35814	370.093	-5.80941e-05
	-4.35814	370.879	-7.92929e-05
	-4.35814	371.665	-7.64426e-06
	-4.35814	372.451	-5.23497e-05
	-4.35814	373.237	2.26969e-05
	-4.35814	374.023	0.000119903
	-4.35814	374.809	0.000136092
	-4.35814	375.595	-7.75193e-05
	-4.35814	376.381	-3.28626e-05
	-4.35814	377.167	0.000107123
	-4.35814	377.953	4.72846e-05
	-4.35814	378.739	-8.2127e-05
	-4.35814	379.525	8.4933e-05
	-4.35814	380.311	-4.63855e-05
	-4.35814	381.097	5.64666e-05
	-4.35814	381.883	0.000201184
	-4.35814	382.669	0.000105686
	-4.35814	383.455	-8.86613e-05
	-4.35814	384.241	-4.15442e-05
	-4.35814	385.027	-7.38471e-05
	-4.35814	385.813	-0.000183108
	-4.35814	386.599	2.49655e-05
	-4.35814	387.385	-5.81729e-05
	-4.35814	388.171	-2.49726e-05
	-4.35814	388.957	4.66473e-05
	-4.35814	389.743	-3.84713e-05
	-4.35814	390.529	5.0195e-05
	-4.35814	391.315	-0.000154415
	-4.35814	392.101	-2.71661e-05
	-4.35814	392.887	-0.00015154
	-4.35814	393.673	-0.000115469
	-4.35814	394.459	-8.99031e-05
	-4.35814	395.245	-1.39264e-05
	-4.35814	396.031	1.46277e-05
	-4.35814	396.817	-7.61367e-05
	-4.35814	397.603	-0.000101636
	-4.35814	398.389	-0.000119865
	-4.35814	399.175	2.25539e-05
	-4.35814	399.961	-8.81726e-06
	-4.35814	400.747	0.00011235
	-4.35814	401.533	4.56681e-05
	-4.35814	402.319	-8.46148e-05
	-4.35814	403.105	2.9432e-05
	-4.35814	403.891	-3.40016e-05
	-4.35814	404.677	-9.78678e-05
	-4.35814	405.463	-0.000208798
	-4.35814	406.249	-0.00010791
	-4.35814	407.035	-5.02953e-05
	-4.35814	407.821	-7.86518e-05
	-4.35814	408.607	-2.35132e-05
	-4.35814	409.393	-8.50876e-05
	-4.35814	410.179	8.07852e-05
	-4.35814	410.965	0.000116163
	-4.35814	411.751	4.3322e-05
	-4.35814	412.537	-0.00022656
	-4.35814	413.323	-3.49283e-05
	-4.35814	414.109	9.55787e-06
	-4.35814	414.895	1.60378e-05
	-4.35814	415.681	2.76527e-05
	-4.35814	416.467	-1.14172e-07
	-4.35814	417.253	0.000168863
	-4.35814	418.039	1.59309e-05
	-4.35814	418.825	-5.61795e-05
	-4.35814	419.611	-1.19895e-05
	-4.35814	420.397	0.000101603
	-4.35814	421.183	-3.37906e-05
	-4.35814	421.969	3.46069e-06
	-4.35814	422.755	-7.37393e-06
	-4.35814	423.541	-6.73998e-05
	-4.35814	424.327	-1.40159e-05
	-4.35814	425.113	6.51693e-05
	-4.35814	425.899	-2.89756e-05
	-4.35814	426.685	0.000112558
	-4.35814	427.471	7.72355e-05
	-4.35814	428.257	-1.62969e-05
	-4.35814	429.043	-3.56194e-05
	-4.35814	429.829	1.08637e-05
	-4.35814	430.615	-7.8967e-05
	-4.35814	431.401	-5.51743e-05
	-4.35814	432.187	4.54799e-05
	-4.35814	432.973	-2.8825e-05
	-4.35814	433.759	4.64134e-05
	-4.35814	434.545	9.26161e-05
	-4.35814	435.331	3.323e-05
	-4.35814	436.117	-9.39618e-05
	-4.35814	436.903	5.66615e-05
	-4.35814	437.689	2.50744e-05
	-4.35814	438.475	1.53588e-05
	-4.35814	439.261	-2.9e-05
	-4.35814	440.047	-5.51261e-06
	-4.35814	440.833	-7.04123e-07
	-4.35814	441.619	7.49484e-05
	-4.35814	442.405	-4.83012e-05
	-4.35814	443.191	3.7809e-06
	-4.35814	443.977	1.39845e-06
	-4.35814	444.763	4.42117e-05
	-4.35814	445.549	-4.03264e-05
	-4.35814	446.335	6.86168e-05
	-4.35814	447.121	7.97372e-05
	-4.35814	447.907	1.33009e-05
	-4.35814	448.693	6.9345e-05
	-4.35814	449.479	2.74371e-05
	-4.35814	450.265	3.14758e-05
	-4.35814	451.051	6.02926e-05
	-4.35814	451.837	6.05317e-05
	-4.35814	452.623	-1.28654e-05
	-4.35814	453.409	-7.97946e-05
	-4.35814	454.195	-2.1069e-05
	-4.35814	454.981	-6.93082e-05
	-4.35814	455.767	6.93662e-05
	-4.35814	456.553	5.9515e-05
	-4.35814	457.339	3.0641e-05
	-4.35814	458.125	5.75889e-05
	-4.35814	458.911	2.93597e-05
	-4.35814	459.697	-8.89346e-06
	-4.35814	460.483	-1.15563e-05
	-4.35814	461.269	-2.76989e-05
	-4.35814	462.055	3.64396e-06
	-4.35814	462.841	7.02742e-05
	-4.35814	463.627	-1.40699e-05
	-4.35814	464.413	0.000128731
	-4.35814	465.199	6.02808e-05
	-4.35814	465.985	1.42378e-05
	-4.35814	466.771	1.43548e-05
	-4.35814	467.557	2.76629e-05
	-4.35814	468.343	2.96482e-06
	-4.35814	469.129	3.16865e-05
	-4.35814	469.915	1.07666e-05
	-4.35814	470.701	3.56743e-05
	-4.35814	471.487	5.59978e-05
	-4.35814	472.273	1.11206e-05
	-4.35814	473.059	8.14537e-05
	-4.35814	473.845	-2.45646e-05
	-4.35814	474.631	-1.62719e-05
	-4.35814	475.417	-4.02145e-05
	-4.35814	476.203	6.67926e-05
	-4.35814	476.989	-5.8234e-05
	-4.35814	477.775	8.07413e-06
	-4.35814	478.561	4.67355e-05
	-4.35814	479.347	1.54896e-05
	-4.35814	480.133	7.12062e-05
	-4.35814	480.919	2.69373e-05
	-4.35814	481.705	-1.37638e-05
	-4.35814	482.491	6.97225e-06
	-4.35814	483.277	1.67569e-05
	-4.35814	484.063	5.96476e-05
	-4.35814	484.849	5.62772e-05
	-4.35814	485.635	6.28892e-05
	-4.35814	486.421	4.61808e-05
	-4.35814	487.207	1.1657e-05
	-4.35814	487.993	3.58828e-05
	-4.35814	488.779	6.34885e-05
	-4.35814	489.565	5.86584e-06
	-4.35814	490.351	0.00013891
	-4.35814	491.137	-1.18251e-05
	-4.35814	491.923	3.83864e-05
	-4.35814	492.709	2.9497e-05
	-4.35814	493.495	-6.81036e-06
	-4.35814	494.281	-1.80424e-05
	-4.35814	495.067	6.05653e-05
	-4.35814	495.853	7.07102e-05
	-4.35814	496.639	1.70951e-05
	-4.35814	497.425	2.69696e-05
	-4.35814	498.211	3.55883e-05
	-4.35814	498.997	-2.13759e-05
	-4.35814	499.783	-9.10675e-06
	-4.35814	500.569	1.72554e-05
	-4.35814	501.355	8.38413e-06
	-4.35814	502.141	-4.92014e-05
	-4.35814	502.927	-4.66296e-05
	-4.35814	503.713	7.12985e-06
	-4.35814	504.499	-6.42416e-06
	-4.35814	505.285	6.47468e-05
	-4.35814	506.071	-0.00013711
	-4.35814	506.857	-9.02757e-05
	-4.35814	507.643	-0.000218338
	-4.35814	508.429	-0.000283263
	-4.35814	509.215	-0.000322901
	-4.35814	510.001	-0.000541363
	-4.35814	510.787	-0.000618688
	-4.35814	511.573	-0.000690129
	-4.35814	512.359	-0.000824376
	-4.35814	513.145	-0.000898298
	-4.35814	513.931	-0.000808547
	-4.35814	514.717	-0.000845523
	-4.35814	515.503	-0.000905998
	-4.35814	516.289	-0.000874659
	-4.35814	517.075	-0.000956989
	-4.35814	517.861	-0.000954448
	-4.35814	518.647	-0.000978975
	-4.35814	519.433	-0.00101522
	-4.35814	520.219	-0.00120498
	-4.35814	521.005	-0.00144765
	-4.35814	521.791	-0.00166003
	-4.35814	522.577	-0.00185929
	-4.35814	523.363	-0.00195686
	-4.35814	524.149	-0.00231993
	-4.35814	524.935	-0.00232898
	-4.35814	525.721	-0.0021521
	-4.35814	526.507	-0.0025644
	-4.35814	527.293	-0.00260805
	-4.35814	528.079	-0.00271141
	-4.35814	528.865	-0.00271646
	-4.35814	529.651	-0.00275061
	-4.35814	530.437	-0.00229522
	-4.35814	531.223	-0.00196963
	-4.35814	532.009	-0.00201357
	-4.35814	532.795	-0.00184888
	-4.35814	533.581	-0.00164316
	-4.35814	534.367	-0.00134803
	-4.35814	535.153	-0.0011565
	-4.35814	535.939	-0.000986774
	-4.35814	536.725	-0.000742193
	-4.35814	537.511	-0.00059448
	-4.35814	538.297	-0.000530254
	-4.35814	539.083	-0.000352975
	-4.35814	539.869	-0.000308882
	-4.35814	540.655	-0.000246382
	-4.35814	541.441	-0.00018967
	-4.35814	542.227	-0.000121224
	-4.35814	543.013	-9.72596e-05
	-4.35814	543.799	5.17334e-06
	-4.35814	544.585	-7.61783e-05
	-4.35814	545.371	-5.50621e-05
	-4.35814	546.157	-2.06808e-05
	-4.35814	546.943	-5.59436e-05
	-4.35814	547.729	3.37801e-05
	-4.35814	548.515	-4.48016e-07
	-4.35814	549.301	3.35767e-05
	-4.35814	550.087	5.01182e-05
	-4.35814	550.873	2.39295e-05
	-4.35814	551.659	4.27172e-05
	-4.35814	552.445	3.76264e-05
	-4.35814	553.231	3.82044e-05
	-4.35814	554.017	5.93314e-05
	-4.35814	554.803	2.18574e-05
	-4.35814	555.589	5.85029e-05
	-4.35814	556.375	8.0074e-05
	-4.35814	557.161	4.63919e-05
	-4.35814	557.947	7.3494e-05
	-4.35814	558.733	8.47868e-05
	-4.35814	559.519	9.41365e-05
	-4.35814	560.305	5.15577e-05
	-4.35814	561.091	5.67563e-05
	-4.35814	561.877	7.14911e-05
	-4.35814	562.663	2.89603e-05
	-4.35814	563.449	-2.35772e-05
	-4.35814	564.235	6.61289e-05
	-4.35814	565.021	5.793e-05
	-4.35814	565.807	6.74903e-05
	-4.35814	566.593	4.89483e-05
	-4.35814	567.379	3.61636e-05
	-4.35814	568.165	5.17271e-05
	-4.35814	568.951	4.71718e-05
	-4.35814	569.737	2.70794e-05
	-4.35814	570.523	6.56808e-05
	-4.35814	571.309	8.64631e-05
	-4.35814	572.095	5.3656e-05
	-4.35814	572.881	4.00086e-06
	-4.35814	573.667	1.3707e-05
	-4.35814	574.453	5.17558e-05
	-4.35814	575.239	7.27597e-05
	-4.35814	576.025	2.33297e-05
	-4.35814	576.811	-4.43174e-06
	-4.35814	577.597	3.32769e-05
	-4.35814	578.383	4.47362e-05
	-4.35814	579.169	7.34954e-05
	-4.35814	579.955	3.88284e-05
	-4.35814	580.741	2.09801e-05
	-4.35814	581.527	6.65502e-05
	-4.35814	582.313	7.87882e-05
	-4.35814	583.099	2.82018e-05
	-4.35814	583.885	4.50084e-05
	-4.35814	584.671	2.55637e-05
	-4.35814	585.457	3.3737e-05
	-4.35814	586.243	3.01739e-05
	-4.35814	587.029	3.08999e-05
	-4.35814	587.815	8.40537e-05
	-4.35814	588.601	6.30669e-05
	-4.35814	589.387	3.36043e-05
	-4.35814	590.173	5.1406e-05
	-4.35814	590.959	4.85782e-05
	-4.35814	591.745	6.81403e-05
	-4.35814	592.531	8.12135e-05
	-4.35814	593.317	6.17215e-05
	-4.35814	594.103	-7.77237e-06
	-4.35814	594.889	7.17249e-05
	-4.35814	595.675	0.000112256
	-4.35814	596.461	4.88934e-05
	-4.35814	597.247	6.69612e-05
	-4.35814	598.033	0.000102989
	-4.35814	598.819	9.14522e-05
	-4.35814	599.605	0.000150446
	-4.35814	600.391	5.29882e-05
	-4.35814	601.177	8.60672e-05
	-4.35814	601.963	0.00012191
	-4.35814	602.749	7.08804e-05
	-4.35814	603.535	0.000147735
	-4.35814	604.321	0.000198898
	-4.35814	605.107	0.000142029
	-4.35814	605.893	0.000120863
	-4.35814	606.679	5.4771e-05
	-4.35814	607.465	4.4546e-05
	-4.35814	608.251	8.67129e-05
	-4.35814	609.037	6.2727e-05
	-4.35814	609.823	9.30066e-05
	-4.35814	610.609	3.77291e-05
	-4.35814	611.395	2.15849e-05
	-4.35814	612.181	5.09479e-05
	-4.35814	612.967	5.63398e-05
	-4.35814	613.753	5.26728e-05
	-4.35814	614.539	0.000103458
	-4.35814	615.325	4.36903e-05
	-4.35814	616.111	0.000112665
	-4.35814	616.897	3.90193e-05
	-4.35814	617.683	0.000152742
	-4.35814	618.469	0.000137692
	-4.35814	619.255	0.000109688
	-4.35814	620.041	0.000207575
	-4.35814	620.827	0.000135667
	-4.35814	621.613	0.000116061
	-4.35814	622.399	0.000191217
	-4.35814	623.185	0.000193621
	-4.35814	623.971	0.000212422
	-4.35814	624.757	0.000211531
	-4.35814	625.543	0.000218677
	-4.35814	626.329	0.00012642
	-4.35814	627.115	0.000148341
	-4.35814	627.901	0.000150978
	-4.35814	628.687	0.000185434
	-4.35814	629.473	0.000169445
	-4.35814	630.259	0.000123796
	-4.35814	631.045	0.000147468
	-4.35814	631.831	8.67027e-05
	-4.35814	632.617	0.000154697
	-4.35814	633.403	9.45906e-05
	-4.35814	634.189	9.31855e-05
	-4.35814	634.975	9.61325e-05
	-4.35814	635.761	4.5524e-05
	-4.35814	636.547	4.77648e-05
	-4.35814	637.333	8.3683e-05
	-4.35814	638.119	4.24556e-06
	-4.35814	638.905	2.47087e-05
	-4.35814	639.691	6.86744e-05
	-4.35814	640.477	4.38051e-05
	-4.35814	641.263	-1.55065e-05
	-4.35814	642.049	0.000148143
	-4.35814	642.835	3.70733e-05
	-4.35814	643.621	0.000163519
	-4.35814	644.407	0.000119538
	-4.35814	645.193	0.000246668
	-4.35814	645.979	0.000212591
	-4.35814	646.765	0.000229565
	-4.35814	647.551	0.000303623
	-4.35814	648.337	0.000342918
	-4.35814	649.123	0.000395361
	-4.35814	649.909	0.000482832
	-4.35814	650.695	0.000433928
	-4.35814	651.481	0.000319011
	-4.35814	652.267	0.000457579
	-4.35814	653.053	0.000391792
	-4.35814	653.839	0.000289687
	-4.35814	654.625	0.000313846
	-4.35814	655.411	0.000514091
	-4.35814	656.197	0.000368019
	-4.35814	656.983	0.000409725
	-4.35814	657.769	0.00045039
	-4.35814	658.555	0.000352521
	-4.35814	659.341	0.000328053
	-4.35814	660.127	0.000291783
	-4.35814	660.913	0.000336148
	-4.35814	661.699	0.000241748
	-4.35814	662.485	0.000206599
	-4.35814	663.271	0.000195296
	-4.35814	664.057	0.000230018
	-4.35814	664.843	0.000133902
	-4.35814	665.629	0.000186166
	-4.35814	666.415	0.000179483
	-4.35814	667.201	0.000232431
	-4.35814	667.987	9.76078e-05
	-4.35814	668.773	8.95134e-05
	-4.35814	669.559	7.28286e-05
	-4.35814	670.345	5.63084e-05
	-4.35814	671.131	3.6962e-05
	-4.35814	671.917	-7.65421e-05
	-4.35814	672.703	1.83613e-05
	-4.35814	673.489	-1.39459e-05
	-4.35814	674.275	-2.01656e-05
	-4.35814	675.061	-5.88676e-05
	-4.35814	675.847	-3.22092e-05
	-4.35814	676.633	-7.99949e-05
	-4.35814	677.419	-0.000116697
	-4.35814	678.205	7.6152e-06
	-4.35814	678.991	-7.18633e-05
	-4.35814	679.777	2.11641e-05
	-4.35814	680.563	0.000106364
	-4.35814	681.349	0.000135909
	-4.35814	682.135	0.000293931
	-4.35814	682.921	0.000271062
	-4.35814	683.707	0.000241297
	-4.35814	684.493	0.000334073
	-4.35814	685.279	0.000411806
	-4.35814	686.065	0.000344288
	-4.35814	686.851	0.000342295
	-4.35814	687.637	0.000404367
	-4.35814	688.423	0.000301434
	-4.35814	689.209	0.000407456
	-4.35814	689.995	0.000347819
	-4.35814	690.781	0.000485497
	-4.35814	691.567	0.000411774
	-4.35814	692.353	0.000518705
	-4.35814	693.139	0.000409236
	-4.35814	693.925	0.00045988
	-4.35814	694.711	0.000330654
	-4.35814	695.497	0.000452463
	-4.35814	696.283	0.000408828
	-4.35814	697.069	0.000362805
	-4.35814	697.855	0.000385473
	-4.35814	698.641	0.000376112
	-4.35814	699.427	0.000328124
	-4.35814	700.213	0.000250324
	-4.35814	700.999	0.00022304
	-4.35814	701.785	0.000268587
	-4.35814	702.571	0.000175718
	-4.35814	703.357	0.000192193
	-4.35814	704.143	0.000161149
	-4.35814	704.929	0.00013532
	-4.35814	705.715	6.76339e-05
	-4.35814	706.501	4.74221e-05
	-4.35814	707.287	-8.2431e-06
	-4.35814	708.073	-6.36964e-06
	-4.35814	708.859	-4.51247e-05
	-4.35814	709.645	-8.15097e-05
	-4.35814	710.431	-0.000129334
	-4.35814	711.217	-0.000181279
	-4.35814	712.003	-0.000113864
	-4.35814	712.789	-0.00020142
	-4.35814	713.575	-0.000270107
	-4.35814	714.361	-0.00031088
	-4.35814	715.147	-0.000390946
	-4.35814	715.933	-0.00038617
	-4.35814	716.719	-0.000452032
	-4.35814	717.505	-0.00041224
	-4.35814	718.291	-0.000473003
	-4.35814	719.077	-0.000408174
	-4.35814	719.863	-0.000178192
	-4.35814	720.649	-0.000157793
	-4.35814	721.435	0.000239534
	-4.35814	722.221	0.000352024
	-4.35814	723.007	0.000517919
	-4.35814	723.793	0.000453488
	-4.35814	724.579	0.00067896
	-4.35814	725.365	0.000364054
	-4.35814	726.151	0.000249544
	-4.35814	726.937	0.000106356
	-4.35814	727.723	-8.7492e-05
	-4.35814	728.509	0.000170206
	-4.35814	729.295	0.000131461
	-4.35814	730.081	0.000307433
	-4.35814	730.867	0.000391462
	-4.35814	731.653	0.00051282
	-4.35814	732.439	0.000414638
	-4.35814	733.225	0.000481215
	-4.35814	734.011	0.000409101
	-4.35814	734.797	0.000405506
	-4.35814	735.583	0.000223175
	-4.35814	736.369	0.000161869
	-4.35814	737.155	0.000210383
	-4.35814	737.941	0.000298794
	-4.35814	738.727	0.00033978
	-4.35814	739.513	0.000181875
	-4.35814	740.299	0.000212066
	-4.35814	741.085	0.000152513
	-4.35814	741.871	6.60384e-05
	-4.35814	742.657	8.84928e-05
	-4.35814	743.443	0.00011394
	-4.35814	744.229	7.48046e-05
	-4.35814	745.015	5.36805e-05
	-4.35814	745.801	5.73186e-05
	-4.35814	746.587	4.45706e-05
	-4.35814	747.373	3.35583e-05
	-4.35814	748.159	7.06125e-06
	-4.35814	748.945	5.26813e-06
	-4.35814	749.731	1.02791e-05
	-4.35814	750.517	1.129e-05
	-3.8585	315.859	--
	-3.8585	316.645	0.000654109
	-3.8585	317.431	-0.00311902
	-3.8585	318.217	0.00117817
	-3.8585	319.003	-0.000161127
	-3.8585	319.789	0.00053719
	-3.8585	320.575	0.000287849
	-3.8585	321.361	0.000108173
	-3.8585	322.147	3.98911e-05
	-3.8585	322.933	-0.000159204
	-3.8585	323.719	-0.000166791
	-3.8585	324.505	-0.000126836
	-3.8585	325.291	-0.000405444
	-3.8585	326.077	-0.00044636
	-3.8585	326.863	-8.61453e-05
	-3.8585	327.649	-0.000391177
	-3.8585	328.435	-4.78397e-05
	-3.8585	329.221	0.000380245
	-3.8585	330.007	-0.000129209
	-3.8585	330.793	5.76679e-05
	-3.8585	331.579	0.000368568
	-3.8585	332.365	9.82696e-05
	-3.8585	333.151	-0.000102559
	-3.8585	333.937	8.15949e-06
	-3.8585	334.723	-9.46084e-05
	-3.8585	335.509	-0.000133692
	-3.8585	336.295	-0.000156946
	-3.8585	337.081	-6.29974e-05
	-3.8585	337.867	5.0581e-05
	-3.8585	338.653	-1.30933e-07
	-3.8585	339.439	2.26466e-05
	-3.8585	340.225	-7.81196e-05
	-3.8585	341.011	-0.0001281
	-3.8585	341.797	-6.32436e-05
	-3.8585	342.583	-5.334e-05
	-3.8585	343.369	-1.70929e-05
	-3.8585	344.155	1.92244e-05
	-3.8585	344.941	-2.37414e-05
	-3.8585	345.727	-5.6398e-05
	-3.8585	346.513	-0.000128259
	-3.8585	347.299	-3.09247e-05
	-3.8585	348.085	2.3908e-05
	-3.8585	348.871	5.27554e-06
	-3.8585	349.657	8.92822e-05
	-3.8585	350.443	-0.000102642
	-3.8585	351.229	0.00010934
	-3.8585	352.015	-3.91393e-05
	-3.8585	352.801	-4.39554e-05
	-3.8585	353.587	6.7023e-05
	-3.8585	354.373	-6.57543e-05
	-3.8585	355.159	-4.63892e-05
	-3.8585	355.945	5.55978e-05
	-3.8585	356.731	8.49045e-05
	-3.8585	357.517	1.84144e-05
	-3.8585	358.303	-3.23351e-05
	-3.8585	359.089	0.000122783
	-3.8585	359.875	3.49195e-05
	-3.8585	360.661	0.000106936
	-3.8585	361.447	-3.8541e-05
	-3.8585	362.233	4.19838e-05
	-3.8585	363.019	7.20707e-05
	-3.8585	363.805	-2.38029e-05
	-3.8585	364.591	-9.10492e-05
	-3.8585	365.377	0.000125316
	-3.8585	366.163	0.000119014
	-3.8585	366.949	0.000175404
	-3.8585	367.735	-1.00231e-05
	-3.8585	368.521	0.000151617
	-3.8585	369.307	6.47387e-05
	-3.8585	370.093	-3.07946e-05
	-3.8585	370.879	-4.11629e-05
	-3.8585	371.665	-0.000128055
	-3.8585	372.451	1.44213e-05
	-3.8585	373.237	4.89323e-05
	-3.8585	374.023	0.000155571
	-3.8585	374.809	-6.0704e-05
	-3.8585	375.595	-0.000192327
	-3.8585	376.381	7.84681e-05
	-3.8585	377.167	6.21075e-05
	-3.8585	377.953	6.05097e-05
	-3.8585	378.739	-9.46717e-06
	-3.8585	379.525	1.86267e-05
	-3.8585	380.311	2.18989e-05
	-3.8585	381.097	7.23515e-05
	-3.8585	381.883	2.6132e-05
	-3.8585	382.669	2.07156e-05
	-3.8585	383.455	9.64231e-05
	-3.8585	384.241	-0.00011198
	-3.8585	385.027	-6.22938e-05
	-3.8585	385.813	-8.19753e-05
	-3.8585	386.599	-4.92623e-05
	-3.8585	387.385	7.34599e-05
	-3.8585	388.171	-5.32991e-05
	-3.8585	388.957	-3.52687e-05
	-3.8585	389.743	-8.16788e-05
	-3.8585	390.529	0.000114331
	-3.8585	391.315	3.78958e-05
	-3.8585	392.101	-6.99329e-05
	-3.8585	392.887	-3.29892e-05
	-3.8585	393.673	2.23274e-05
	-3.8585	394.459	-9.3431e-05
	-3.8585	395.245	6.09179e-05
	-3.8585	396.031	7.04174e-05
	-3.8585	396.817	-8.41373e-05
	-3.8585	397.603	0.000100634
	-3.8585	398.389	-5.04291e-06
	-3.8585	399.175	-6.30272e-05
	-3.8585	399.961	-0.000118049
	-3.8585	400.747	3.5909e-05
	-3.8585	401.533	5.47295e-05
	-3.8585	402.319	5.34833e-06
	-3.8585	403.105	3.25476e-05
	-3.8585	403.891	-2.09809e-05
	-3.8585	404.677	2.55756e-05
	-3.8585	405.463	-2.14546e-05
	-3.8585	406.249	-0.00012526
	-3.8585	407.035	-6.53468e-05
	-3.8585	407.821	1.52445e-05
	-3.8585	408.607	-1.00008e-05
	-3.8585	409.393	-0.000123185
	-3.8585	410.179	9.06481e-06
	-3.8585	410.965	7.95678e-05
	-3.8585	411.751	1.85632e-05
	-3.8585	412.537	-3.23835e-05
	-3.8585	413.323	0.000132364
	-3.8585	414.109	2.72543e-05
	-3.8585	414.895	-8.39188e-05
	-3.8585	415.681	0.000108986
	-3.8585	416.467	8.44437e-05
	-3.8585	417.253	4.52931e-05
	-3.8585	418.039	-4.46135e-05
	-3.8585	418.825	7.48037e-05
	-3.8585	419.611	-4.55905e-05
	-3.8585	420.397	0.00015162
	-3.8585	421.183	2.87996e-05
	-3.8585	421.969	0.000165904
	-3.8585	422.755	7.87371e-05
	-3.8585	423.541	-1.47171e-05
	-3.8585	424.327	-1.34442e-05
	-3.8585	425.113	0.000120421
	-3.8585	425.899	-2.66742e-05
	-3.8585	426.685	-4.13558e-06
	-3.8585	427.471	-1.83693e-06
	-3.8585	428.257	-1.95552e-05
	-3.8585	429.043	-4.80922e-05
	-3.8585	429.829	-1.33513e-05
	-3.8585	430.615	-3.67806e-05
	-3.8585	431.401	-2.22696e-05
	-3.8585	432.187	3.84629e-05
	-3.8585	432.973	7.86122e-05
	-3.8585	433.759	-0.000125819
	-3.8585	434.545	2.10684e-05
	-3.8585	435.331	-2.91877e-06
	-3.8585	436.117	-5.60897e-05
	-3.8585	436.903	1.46712e-05
	-3.8585	437.689	-8.67382e-05
	-3.8585	438.475	2.30591e-05
	-3.8585	439.261	-2.20894e-05
	-3.8585	440.047	4.95332e-06
	-3.8585	440.833	5.45114e-05
	-3.8585	441.619	5.83248e-05
	-3.8585	442.405	3.61617e-05
	-3.8585	443.191	6.57793e-05
	-3.8585	443.977	1.94822e-05
	-3.8585	444.763	-2.77358e-05
	-3.8585	445.549	3.53563e-05
	-3.8585	446.335	7.50953e-05
	-3.8585	447.121	8.58013e-05
	-3.8585	447.907	-5.48975e-05
	-3.8585	448.693	-1.48906e-06
	-3.8585	449.479	2.69458e-05
	-3.8585	450.265	0.000112166
	-3.8585	451.051	-1.47708e-05
	-3.8585	451.837	5.10871e-05
	-3.8585	452.623	7.41811e-06
	-3.8585	453.409	-4.34536e-05
	-3.8585	454.195	1.03709e-05
	-3.8585	454.981	-1.69157e-05
	-3.8585	455.767	7.15945e-05
	-3.8585	456.553	5.94269e-05
	-3.8585	457.339	7.28784e-05
	-3.8585	458.125	2.1823e-05
	-3.8585	458.911	0.000129305
	-3.8585	459.697	-1.33262e-05
	-3.8585	460.483	1.09805e-05
	-3.8585	461.269	-2.23084e-05
	-3.8585	462.055	6.4836e-05
	-3.8585	462.841	1.66064e-05
	-3.8585	463.627	-1.29838e-05
	-3.8585	464.413	9.15072e-05
	-3.8585	465.199	8.94482e-05
	-3.8585	465.985	0.000108331
	-3.8585	466.771	4.81839e-05
	-3.8585	467.557	1.68176e-05
	-3.8585	468.343	7.27974e-06
	-3.8585	469.129	8.49593e-05
	-3.8585	469.915	1.77069e-05
	-3.8585	470.701	5.1465e-05
	-3.8585	471.487	5.99374e-06
	-3.8585	472.273	-3.61375e-05
	-3.8585	473.059	9.97287e-05
	-3.8585	473.845	6.49491e-05
	-3.8585	474.631	2.03964e-05
	-3.8585	475.417	-2.62373e-05
	-3.8585	476.203	0.000123778
	-3.8585	476.989	1.01535e-05
	-3.8585	477.775	5.64528e-05
	-3.8585	478.561	4.83697e-05
	-3.8585	479.347	3.54674e-05
	-3.8585	480.133	1.48805e-05
	-3.8585	480.919	3.80309e-05
	-3.8585	481.705	9.27355e-06
	-3.8585	482.491	1.51398e-05
	-3.8585	483.277	7.06541e-05
	-3.8585	484.063	0.000136048
	-3.8585	484.849	4.54904e-06
	-3.8585	485.635	-7.10762e-06
	-3.8585	486.421	6.21677e-05
	-3.8585	487.207	-3.11049e-05
	-3.8585	487.993	9.12214e-05
	-3.8585	488.779	4.55436e-05
	-3.8585	489.565	6.51032e-05
	-3.8585	490.351	9.87611e-05
	-3.8585	491.137	1.62185e-05
	-3.8585	491.923	1.73054e-05
	-3.8585	492.709	1.90695e-06
	-3.8585	493.495	2.19326e-05
	-3.8585	494.281	-2.08936e-05
	-3.8585	495.067	7.43622e-05
	-3.8585	495.853	7.48028e-05
	-3.8585	496.639	1.24778e-05
	-3.8585	497.425	4.86801e-05
	-3.8585	498.211	9.67265e-06
	-3.8585	498.997	-3.32239e-05
	-3.8585	499.783	-7.12153e-06
	-3.8585	500.569	8.2378e-06
	-3.8585	501.355	5.5384e-05
	-3.8585	502.141	-4.56776e-05
	-3.8585	502.927	2.5257e-05
	-3.8585	503.713	8.96018e-06
	-3.8585	504.499	3.42498e-06
	-3.8585	505.285	6.70346e-06
	-3.8585	506.071	-0.000127365
	-3.8585	506.857	-0.000111637
	-3.8585	507.643	-0.000255539
	-3.8585	508.429	-0.000272808
	-3.8585	509.215	-0.000348895
	-3.8585	510.001	-0.000538429
	-3.8585	510.787	-0.000589502
	-3.8585	511.573	-0.00062237
	-3.8585	512.359	-0.00079634
	-3.8585	513.145	-0.000815929
	-3.8585	513.931	-0.000762557
	-3.8585	514.717	-0.000774368
	-3.8585	515.503	-0.000789064
	-3.8585	516.289	-0.000776334
	-3.8585	517.075	-0.000872885
	-3.8585	517.861	-0.000875015
	-3.8585	518.647	-0.000940972
	-3.8585	519.433	-0.00097861
	-3.8585	520.219	-0.00117843
	-3.8585	521.005	-0.0014308
	-3.8585	521.791	-0.00169998
	-3.8585	522.577	-0.00194072
	-3.8585	523.363	-0.00203936
	-3.8585	524.149	-0.00237432
	-3.8585	524.935	-0.00232048
	-3.8585	525.721	-0.00215339
	-3.8585	526.507	-0.00253413
	-3.8585	527.293	-0.00259331
	-3.8585	528.079	-0.00264063
	-3.8585	528.865	-0.00269202
	-3.8585	529.651	-0.00272075
	-3.8585	530.437	-0.0021761
	-3.8585	531.223	-0.00186752
	-3.8585	532.009	-0.00190779
	-3.8585	532.795	-0.00176177
	-3.8585	533.581	-0.00155015
	-3.8585	534.367	-0.00126701
	-3.8585	535.153	-0.00108892
	-3.8585	535.939	-0.000887973
	-3.8585	536.725	-0.00068574
	-3.8585	537.511	-0.000619036
	-3.8585	538.297	-0.000540521
	-3.8585	539.083	-0.000389848
	-3.8585	539.869	-0.000268139
	-3.8585	540.655	-0.000237606
	-3.8585	541.441	-0.000147562
	-3.8585	542.227	-0.000101575
	-3.8585	543.013	-6.71146e-05
	-3.8585	543.799	-1.67287e-05
	-3.8585	544.585	-4.84942e-05
	-3.8585	545.371	-3.80076e-05
	-3.8585	546.157	8.2245e-07
	-3.8585	546.943	2.31686e-07
	-3.8585	547.729	6.84839e-05
	-3.8585	548.515	-8.26387e-06
	-3.8585	549.301	1.35822e-05
	-3.8585	550.087	6.26243e-05
	-3.8585	550.873	5.8342e-05
	-3.8585	551.659	3.40022e-05
	-3.8585	552.445	1.43208e-05
	-3.8585	553.231	8.38488e-05
	-3.8585	554.017	4.58301e-05
	-3.8585	554.803	3.61431e-05
	-3.8585	555.589	6.25016e-05
	-3.8585	556.375	5.98984e-05
	-3.8585	557.161	8.39344e-05
	-3.8585	557.947	2.09663e-05
	-3.8585	558.733	7.11229e-05
	-3.8585	559.519	7.657e-05
	-3.8585	560.305	6.17741e-05
	-3.8585	561.091	5.2157e-05
	-3.8585	561.877	3.7602e-05
	-3.8585	562.663	3.23585e-05
	-3.8585	563.449	1.20435e-05
	-3.8585	564.235	6.87113e-05
	-3.8585	565.021	5.40747e-05
	-3.8585	565.807	6.60013e-05
	-3.8585	566.593	4.82617e-05
	-3.8585	567.379	4.69345e-05
	-3.8585	568.165	4.08373e-05
	-3.8585	568.951	3.9311e-05
	-3.8585	569.737	5.50088e-05
	-3.8585	570.523	6.03763e-05
	-3.8585	571.309	2.94835e-05
	-3.8585	572.095	5.68087e-05
	-3.8585	572.881	-8.66321e-07
	-3.8585	573.667	2.94611e-05
	-3.8585	574.453	2.43949e-05
	-3.8585	575.239	5.56862e-05
	-3.8585	576.025	3.32662e-05
	-3.8585	576.811	-1.17509e-05
	-3.8585	577.597	3.30368e-05
	-3.8585	578.383	2.60559e-05
	-3.8585	579.169	4.64249e-05
	-3.8585	579.955	-3.17751e-06
	-3.8585	580.741	5.29745e-05
	-3.8585	581.527	8.67275e-05
	-3.8585	582.313	4.5625e-05
	-3.8585	583.099	3.06529e-05
	-3.8585	583.885	3.61084e-05
	-3.8585	584.671	3.84823e-07
	-3.8585	585.457	6.75274e-05
	-3.8585	586.243	6.39428e-05
	-3.8585	587.029	-3.30529e-07
	-3.8585	587.815	0.00010153
	-3.8585	588.601	5.2689e-05
	-3.8585	589.387	-7.34746e-07
	-3.8585	590.173	4.29535e-05
	-3.8585	590.959	3.82126e-05
	-3.8585	591.745	9.0754e-05
	-3.8585	592.531	6.02951e-05
	-3.8585	593.317	8.12734e-05
	-3.8585	594.103	2.21705e-05
	-3.8585	594.889	5.70391e-05
	-3.8585	595.675	8.94206e-05
	-3.8585	596.461	8.28037e-05
	-3.8585	597.247	5.38751e-05
	-3.8585	598.033	9.03736e-05
	-3.8585	598.819	0.000105137
	-3.8585	599.605	0.000156112
	-3.8585	600.391	5.80985e-05
	-3.8585	601.177	7.8175e-05
	-3.8585	601.963	8.06016e-05
	-3.8585	602.749	2.49559e-05
	-3.8585	603.535	8.05764e-05
	-3.8585	604.321	0.000127758
	-3.8585	605.107	0.000122771
	-3.8585	605.893	9.43667e-05
	-3.8585	606.679	3.38318e-05
	-3.8585	607.465	4.8946e-05
	-3.8585	608.251	8.80773e-05
	-3.8585	609.037	6.63194e-05
	-3.8585	609.823	8.44695e-05
	-3.8585	610.609	6.59918e-05
	-3.8585	611.395	-3.29326e-07
	-3.8585	612.181	7.747e-05
	-3.8585	612.967	3.53313e-05
	-3.8585	613.753	4.11796e-05
	-3.8585	614.539	0.00011027
	-3.8585	615.325	8.66291e-05
	-3.8585	616.111	0.000133124
	-3.8585	616.897	4.01941e-05
	-3.8585	617.683	0.000109338
	-3.8585	618.469	6.80877e-05
	-3.8585	619.255	0.000106445
	-3.8585	620.041	0.000156
	-3.8585	620.827	9.12546e-05
	-3.8585	621.613	0.000178948
	-3.8585	622.399	0.000136472
	-3.8585	623.185	0.000117219
	-3.8585	623.971	0.000139067
	-3.8585	624.757	0.000162347
	-3.8585	625.543	0.00015024
	-3.8585	626.329	7.0047e-05
	-3.8585	627.115	7.80424e-05
	-3.8585	627.901	5.96536e-05
	-3.8585	628.687	0.000176087
	-3.8585	629.473	8.51822e-05
	-3.8585	630.259	8.42667e-05
	-3.8585	631.045	9.32853e-05
	-3.8585	631.831	4.05448e-05
	-3.8585	632.617	0.000121401
	-3.8585	633.403	2.77563e-05
	-3.8585	634.189	5.63826e-05
	-3.8585	634.975	8.04163e-05
	-3.8585	635.761	2.60284e-05
	-3.8585	636.547	2.04168e-06
	-3.8585	637.333	8.20264e-06
	-3.8585	638.119	3.24638e-05
	-3.8585	638.905	6.5436e-05
	-3.8585	639.691	0.000168659
	-3.8585	640.477	5.25399e-05
	-3.8585	641.263	2.86225e-06
	-3.8585	642.049	0.000124931
	-3.8585	642.835	9.93214e-05
	-3.8585	643.621	0.000101799
	-3.8585	644.407	3.99704e-05
	-3.8585	645.193	0.000136153
	-3.8585	645.979	0.000165446
	-3.8585	646.765	0.000157064
	-3.8585	647.551	0.000156923
	-3.8585	648.337	0.000145185
	-3.8585	649.123	0.000233865
	-3.8585	649.909	0.000264323
	-3.8585	650.695	0.000168057
	-3.8585	651.481	0.000147623
	-3.8585	652.267	0.000245778
	-3.8585	653.053	0.000254612
	-3.8585	653.839	9.9692e-05
	-3.8585	654.625	0.000197041
	-3.8585	655.411	0.000235775
	-3.8585	656.197	0.000214704
	-3.8585	656.983	0.000226892
	-3.8585	657.769	0.000273846
	-3.8585	658.555	0.000224525
	-3.8585	659.341	0.000157404
	-3.8585	660.127	0.000169059
	-3.8585	660.913	0.000212291
	-3.8585	661.699	0.000106836
	-3.8585	662.485	9.42204e-05
	-3.8585	663.271	9.53932e-05
	-3.8585	664.057	0.000175075
	-3.8585	664.843	0.000130313
	-3.8585	665.629	0.000115011
	-3.8585	666.415	0.000139542
	-3.8585	667.201	0.000121067
	-3.8585	667.987	0.00015669
	-3.8585	668.773	7.68359e-05
	-3.8585	669.559	5.79837e-05
	-3.8585	670.345	4.87677e-06
	-3.8585	671.131	8.85357e-05
	-3.8585	671.917	-5.84235e-05
	-3.8585	672.703	-1.26039e-06
	-3.8585	673.489	1.57833e-05
	-3.8585	674.275	-6.65746e-05
	-3.8585	675.061	-1.93508e-05
	-3.8585	675.847	-1.96389e-06
	-3.8585	676.633	1.84356e-05
	-3.8585	677.419	-5.55176e-05
	-3.8585	678.205	5.32119e-06
	-3.8585	678.991	-6.4263e-05
	-3.8585	679.777	-1.70127e-05
	-3.8585	680.563	2.4587e-05
	-3.8585	681.349	0.000101664
	-3.8585	682.135	0.00012382
	-3.8585	682.921	0.000125435
	-3.8585	683.707	4.42565e-05
	-3.8585	684.493	0.00010096
	-3.8585	685.279	3.39378e-05
	-3.8585	686.065	0.00012033
	-3.8585	686.851	0.000201018
	-3.8585	687.637	0.000121451
	-3.8585	688.423	9.88175e-05
	-3.8585	689.209	0.000154966
	-3.8585	689.995	0.000143256
	-3.8585	690.781	0.000243035
	-3.8585	691.567	0.000232904
	-3.8585	692.353	0.000238436
	-3.8585	693.139	0.000265646
	-3.8585	693.925	0.000222782
	-3.8585	694.711	6.07914e-05
	-3.8585	695.497	0.00017463
	-3.8585	696.283	0.000100647
	-3.8585	697.069	6.82738e-05
	-3.8585	697.855	7.54442e-05
	-3.8585	698.641	8.76384e-05
	-3.8585	699.427	5.35913e-05
	-3.8585	700.213	2.83897e-05
	-3.8585	700.999	1.67409e-05
	-3.8585	701.785	-1.18893e-05
	-3.8585	702.571	-7.72318e-05
	-3.8585	703.357	-5.17177e-05
	-3.8585	704.143	-4.58179e-05
	-3.8585	704.929	-9.02892e-05
	-3.8585	705.715	-0.000112643
	-3.8585	706.501	-0.000108608
	-3.8585	707.287	-0.000157842
	-3.8585	708.073	-7.39567e-05
	-3.8585	708.859	-0.00014214
	-3.8585	709.645	-0.000112493
	-3.8585	710.431	-0.00013449
	-3.8585	711.217	-9.74155e-05
	-3.8585	712.003	-3.18758e-05
	-3.8585	712.789	-9.72841e-05
	-3.8585	713.575	-0.000139306
	-3.8585	714.361	-9.94358e-05
	-3.8585	715.147	-0.000129761
	-3.8585	715.933	-0.000102421
	-3.8585	716.719	-0.000149489
	-3.8585	717.505	-9.95953e-05
	-3.8585	718.291	-0.000158225
	-3.8585	719.077	-8.50113e-06
	-3.8585	719.863	1.65057e-05
	-3.8585	720.649	-7.10133e-05
	-3.8585	721.435	-5.27986e-06
	-3.8585	722.221	2.99936e-05
	-3.8585	723.007	7.93629e-05
	-3.8585	723.793	-0.000154116
	-3.8585	724.579	-3.58406e-05
	-3.8585	725.365	-4.81034e-05
	-3.8585	726.151	4.32453e-05
	-3.8585	726.937	-0.000101621
	-3.8585	727.723	-0.000245042
	-3.8585	728.509	-8.11968e-05
	-3.8585	729.295	-5.91862e-05
	-3.8585	730.081	0.000142326
	-3.8585	730.867	0.000153305
	-3.8585	731.653	0.000106683
	-3.8585	732.439	-1.66152e-05
	-3.8585	733.225	-6.12526e-05
	-3.8585	734.011	-0.000167867
	-3.8585	734.797	-0.000111894
	-3.8585	735.583	-0.000129716
	-3.8585	736.369	-0.000216267
	-3.8585	737.155	-0.000187004
	-3.8585	737.941	-0.00021551
	-3.8585	738.727	-0.00031551
	-3.8585	739.513	-0.000231907
	-3.8585	740.299	-0.000201836
	-3.8585	741.085	-0.000246244
	-3.8585	741.871	-0.000283497
	-3.8585	742.657	-0.000363228
	-3.8585	743.443	-0.000275419
	-3.8585	744.229	-2.19748e-05
	-3.8585	745.015	-1.0543e-06
	-3.8585	745.801	2.07978e-06
	-3.8585	746.587	-3.76863e-06
	-3.8585	747.373	-3.60893e-07
	-3.8585	748.159	4.37363e-06
	-3.8585	748.945	3.17269e-06
	-3.8585	749.731	8.168e-06
	-3.8585	750.517	9.16332e-06
	-3.35875	315.859	--
	-3.35875	316.645	0.00061686
	-3.35875	317.431	0.000770952
	-3.35875	318.217	0.00153731
	-3.35875	319.003	-5.67128e-05
	-3.35875	319.789	0.000262506
	-3.35875	320.575	0.000884879
	-3.35875	321.361	0.000786851
	-3.35875	322.147	0.00032356
	-3.35875	322.933	0.000626227
	-3.35875	323.719	2.76788e-06
	-3.35875	324.505	9.73352e-05
	-3.35875	325.291	6.12296e-05
	-3.35875	326.077	-0.000106885
	-3.35875	326.863	0.000109804
	-3.35875	327.649	0.000172801
	-3.35875	328.435	0.000209806
	-3.35875	329.221	0.000207852
	-3.35875	330.007	6.14517e-05
	-3.35875	330.793	-1.99e-05
	-3.35875	331.579	5.97455e-05
	-3.35875	332.365	0.000109271
	-3.35875	333.151	-2.42525e-05
	-3.35875	333.937	1.58094e-05
	-3.35875	334.723	9.69345e-05
	-3.35875	335.509	-8.73482e-05
	-3.35875	336.295	-0.00013356
	-3.35875	337.081	-1.90678e-05
	-3.35875	337.867	7.89827e-05
	-3.35875	338.653	1.12756e-07
	-3.35875	339.439	7.92482e-05
	-3.35875	340.225	6.81316e-06
	-3.35875	341.011	-0.000123128
	-3.35875	341.797	-1.7629e-05
	-3.35875	342.583	-4.64143e-05
	-3.35875	343.369	-3.48359e-05
	-3.35875	344.155	0.000111845
	-3.35875	344.941	6.34656e-05
	-3.35875	345.727	5.57588e-06
	-3.35875	346.513	-6.78466e-05
	-3.35875	347.299	4.64788e-05
	-3.35875	348.085	1.80633e-05
	-3.35875	348.871	3.85046e-05
	-3.35875	349.657	9.04543e-05
	-3.35875	350.443	-9.56017e-06
	-3.35875	351.229	0.000160866
	-3.35875	352.015	4.83417e-05
	-3.35875	352.801	3.29882e-05
	-3.35875	353.587	9.87216e-05
	-3.35875	354.373	2.39649e-05
	-3.35875	355.159	2.33961e-05
	-3.35875	355.945	0.000133699
	-3.35875	356.731	7.22843e-05
	-3.35875	357.517	9.77216e-05
	-3.35875	358.303	9.40609e-05
	-3.35875	359.089	9.31456e-05
	-3.35875	359.875	1.73095e-05
	-3.35875	360.661	0.000124509
	-3.35875	361.447	6.70864e-05
	-3.35875	362.233	4.31635e-05
	-3.35875	363.019	7.65623e-05
	-3.35875	363.805	-1.2755e-05
	-3.35875	364.591	-4.09989e-06
	-3.35875	365.377	9.32165e-05
	-3.35875	366.163	0.000118256
	-3.35875	366.949	0.000206801
	-3.35875	367.735	7.72314e-05
	-3.35875	368.521	0.000223622
	-3.35875	369.307	9.40655e-05
	-3.35875	370.093	-0.000129975
	-3.35875	370.879	5.50247e-05
	-3.35875	371.665	-1.02027e-05
	-3.35875	372.451	-5.34129e-05
	-3.35875	373.237	-2.58878e-05
	-3.35875	374.023	0.000102214
	-3.35875	374.809	-8.47131e-05
	-3.35875	375.595	-0.000137374
	-3.35875	376.381	0.000152424
	-3.35875	377.167	8.23541e-05
	-3.35875	377.953	-1.74136e-06
	-3.35875	378.739	4.06596e-05
	-3.35875	379.525	0.000140785
	-3.35875	380.311	0.000101809
	-3.35875	381.097	-5.50023e-06
	-3.35875	381.883	4.90736e-06
	-3.35875	382.669	-3.64324e-05
	-3.35875	383.455	0.000145821
	-3.35875	384.241	4.70377e-05
	-3.35875	385.027	8.07135e-05
	-3.35875	385.813	-3.28568e-07
	-3.35875	386.599	0.000141931
	-3.35875	387.385	0.000170403
	-3.35875	388.171	-0.00012743
	-3.35875	388.957	1.08464e-05
	-3.35875	389.743	2.95574e-05
	-3.35875	390.529	-8.62895e-05
	-3.35875	391.315	3.75203e-05
	-3.35875	392.101	0.000166444
	-3.35875	392.887	1.56416e-06
	-3.35875	393.673	8.92562e-05
	-3.35875	394.459	4.46884e-05
	-3.35875	395.245	0.000133712
	-3.35875	396.031	-4.95136e-05
	-3.35875	396.817	1.20524e-05
	-3.35875	397.603	5.54732e-07
	-3.35875	398.389	-1.40236e-05
	-3.35875	399.175	7.74804e-05
	-3.35875	399.961	0.000149898
	-3.35875	400.747	-8.86598e-05
	-3.35875	401.533	9.79221e-05
	-3.35875	402.319	3.46705e-05
	-3.35875	403.105	0.00017806
	-3.35875	403.891	0.000116933
	-3.35875	404.677	-1.20167e-05
	-3.35875	405.463	9.14516e-05
	-3.35875	406.249	-2.43411e-05
	-3.35875	407.035	0.000113111
	-3.35875	407.821	-7.97644e-05
	-3.35875	408.607	3.25403e-05
	-3.35875	409.393	0.000110624
	-3.35875	410.179	9.90715e-05
	-3.35875	410.965	4.60626e-05
	-3.35875	411.751	6.78808e-05
	-3.35875	412.537	5.09681e-05
	-3.35875	413.323	6.67726e-05
	-3.35875	414.109	7.29457e-05
	-3.35875	414.895	6.19039e-05
	-3.35875	415.681	0.000175725
	-3.35875	416.467	0.000151027
	-3.35875	417.253	1.37349e-05
	-3.35875	418.039	-1.85828e-05
	-3.35875	418.825	0.000163565
	-3.35875	419.611	6.46744e-05
	-3.35875	420.397	0.000182771
	-3.35875	421.183	0.000186533
	-3.35875	421.969	8.69062e-05
	-3.35875	422.755	3.21804e-05
	-3.35875	423.541	0.000112776
	-3.35875	424.327	9.4232e-05
	-3.35875	425.113	3.87298e-05
	-3.35875	425.899	3.04847e-05
	-3.35875	426.685	-5.52815e-06
	-3.35875	427.471	6.87252e-05
	-3.35875	428.257	9.94973e-05
	-3.35875	429.043	5.87303e-06
	-3.35875	429.829	-1.78228e-05
	-3.35875	430.615	3.21164e-05
	-3.35875	431.401	-2.60903e-06
	-3.35875	432.187	6.40166e-05
	-3.35875	432.973	6.11781e-05
	-3.35875	433.759	-3.1284e-05
	-3.35875	434.545	2.56375e-05
	-3.35875	435.331	0.000143504
	-3.35875	436.117	-3.23104e-05
	-3.35875	436.903	9.39817e-05
	-3.35875	437.689	8.37336e-05
	-3.35875	438.475	6.69459e-05
	-3.35875	439.261	4.89552e-05
	-3.35875	440.047	6.24434e-05
	-3.35875	440.833	-2.82977e-05
	-3.35875	441.619	6.13351e-06
	-3.35875	442.405	8.18012e-05
	-3.35875	443.191	8.75036e-05
	-3.35875	443.977	8.069e-05
	-3.35875	444.763	7.81191e-05
	-3.35875	445.549	9.70876e-05
	-3.35875	446.335	0.000128511
	-3.35875	447.121	0.000138521
	-3.35875	447.907	3.96406e-05
	-3.35875	448.693	1.47402e-05
	-3.35875	449.479	0.000112917
	-3.35875	450.265	5.54481e-05
	-3.35875	451.051	6.83357e-05
	-3.35875	451.837	-1.72325e-05
	-3.35875	452.623	2.9889e-05
	-3.35875	453.409	5.92045e-05
	-3.35875	454.195	6.46089e-05
	-3.35875	454.981	7.0693e-05
	-3.35875	455.767	4.74555e-05
	-3.35875	456.553	0.00014077
	-3.35875	457.339	0.000100233
	-3.35875	458.125	8.50003e-05
	-3.35875	458.911	9.02313e-05
	-3.35875	459.697	0.000116
	-3.35875	460.483	7.0106e-05
	-3.35875	461.269	7.19361e-05
	-3.35875	462.055	5.3834e-05
	-3.35875	462.841	0.000120626
	-3.35875	463.627	3.51502e-05
	-3.35875	464.413	0.000132965
	-3.35875	465.199	0.000133195
	-3.35875	465.985	0.000118397
	-3.35875	466.771	0.0001101
	-3.35875	467.557	2.7629e-06
	-3.35875	468.343	7.90316e-05
	-3.35875	469.129	0.000137342
	-3.35875	469.915	3.20305e-05
	-3.35875	470.701	7.55672e-05
	-3.35875	471.487	0.000104542
	-3.35875	472.273	4.52656e-05
	-3.35875	473.059	7.99321e-05
	-3.35875	473.845	0.000134516
	-3.35875	474.631	7.7633e-05
	-3.35875	475.417	1.1154e-05
	-3.35875	476.203	0.000157228
	-3.35875	476.989	6.59305e-05
	-3.35875	477.775	8.66559e-05
	-3.35875	478.561	6.36946e-05
	-3.35875	479.347	4.51918e-05
	-3.35875	480.133	-8.46496e-08
	-3.35875	480.919	2.67773e-05
	-3.35875	481.705	8.78985e-05
	-3.35875	482.491	6.74951e-05
	-3.35875	483.277	8.64687e-05
	-3.35875	484.063	9.12783e-05
	-3.35875	484.849	4.43923e-05
	-3.35875	485.635	8.72719e-05
	-3.35875	486.421	0.000123293
	-3.35875	487.207	0.000113331
	-3.35875	487.993	0.000151776
	-3.35875	488.779	2.67654e-05
	-3.35875	489.565	0.000129254
	-3.35875	490.351	0.000115129
	-3.35875	491.137	0.000111053
	-3.35875	491.923	7.60009e-05
	-3.35875	492.709	6.60149e-05
	-3.35875	493.495	9.25335e-05
	-3.35875	494.281	3.08113e-05
	-3.35875	495.067	0.000137089
	-3.35875	495.853	8.15835e-05
	-3.35875	496.639	4.72354e-05
	-3.35875	497.425	7.91457e-05
	-3.35875	498.211	3.63909e-05
	-3.35875	498.997	5.33369e-05
	-3.35875	499.783	4.21442e-05
	-3.35875	500.569	8.18553e-06
	-3.35875	501.355	3.79656e-05
	-3.35875	502.141	5.2149e-05
	-3.35875	502.927	1.90995e-05
	-3.35875	503.713	-1.60214e-06
	-3.35875	504.499	7.85617e-05
	-3.35875	505.285	2.68437e-05
	-3.35875	506.071	-8.54276e-05
	-3.35875	506.857	-1.92606e-05
	-3.35875	507.643	-0.000209528
	-3.35875	508.429	-0.000221689
	-3.35875	509.215	-0.000279265
	-3.35875	510.001	-0.000456521
	-3.35875	510.787	-0.000560221
	-3.35875	511.573	-0.000596603
	-3.35875	512.359	-0.000736869
	-3.35875	513.145	-0.000836081
	-3.35875	513.931	-0.00075387
	-3.35875	514.717	-0.000804612
	-3.35875	515.503	-0.000797517
	-3.35875	516.289	-0.000790331
	-3.35875	517.075	-0.000878002
	-3.35875	517.861	-0.000897791
	-3.35875	518.647	-0.000953815
	-3.35875	519.433	-0.00101181
	-3.35875	520.219	-0.00117178
	-3.35875	521.005	-0.00144016
	-3.35875	521.791	-0.00172137
	-3.35875	522.577	-0.00192481
	-3.35875	523.363	-0.00205474
	-3.35875	524.149	-0.00235935
	-3.35875	524.935	-0.00233548
	-3.35875	525.721	-0.00214288
	-3.35875	526.507	-0.00249355
	-3.35875	527.293	-0.00258775
	-3.35875	528.079	-0.00263622
	-3.35875	528.865	-0.00266411
	-3.35875	529.651	-0.00277497
	-3.35875	530.437	-0.00214782
	-3.35875	531.223	-0.00194295
	-3.35875	532.009	-0.00192467
	-3.35875	532.795	-0.00181672
	-3.35875	533.581	-0.00161345
	-3.35875	534.367	-0.00134762
	-3.35875	535.153	-0.00119586
	-3.35875	535.939	-0.00102951
	-3.35875	536.725	-0.000815093
	-3.35875	537.511	-0.000674837
	-3.35875	538.297	-0.00054227
	-3.35875	539.083	-0.000438518
	-3.35875	539.869	-0.000337755
	-3.35875	540.655	-0.000240305
	-3.35875	541.441	-0.000155391
	-3.35875	542.227	-9.25116e-05
	-3.35875	543.013	-5.88711e-05
	-3.35875	543.799	-9.96035e-05
	-3.35875	544.585	-6.14628e-05
	-3.35875	545.371	-4.53006e-05
	-3.35875	546.157	2.98905e-06
	-3.35875	546.943	1.9324e-05
	-3.35875	547.729	5.83998e-05
	-3.35875	548.515	-8.73459e-06
	-3.35875	549.301	5.79129e-05
	-3.35875	550.087	4.48593e-05
	-3.35875	550.873	8.83991e-05
	-3.35875	551.659	3.93718e-05
	-3.35875	552.445	3.18719e-05
	-3.35875	553.231	7.03194e-05
	-3.35875	554.017	6.10414e-05
	-3.35875	554.803	3.0887e-05
	-3.35875	555.589	7.69863e-05
	-3.35875	556.375	6.41219e-05
	-3.35875	557.161	8.50747e-05
	-3.35875	557.947	4.36e-06
	-3.35875	558.733	4.65174e-05
	-3.35875	559.519	0.000119179
	-3.35875	560.305	8.5204e-05
	-3.35875	561.091	7.7461e-05
	-3.35875	561.877	2.75418e-05
	-3.35875	562.663	-1.02076e-06
	-3.35875	563.449	3.31757e-05
	-3.35875	564.235	9.93492e-05
	-3.35875	565.021	8.0424e-05
	-3.35875	565.807	6.7001e-05
	-3.35875	566.593	2.65134e-05
	-3.35875	567.379	3.98906e-05
	-3.35875	568.165	5.63421e-05
	-3.35875	568.951	2.60505e-05
	-3.35875	569.737	9.38253e-05
	-3.35875	570.523	6.34933e-05
	-3.35875	571.309	1.9613e-05
	-3.35875	572.095	3.62172e-05
	-3.35875	572.881	1.40524e-05
	-3.35875	573.667	3.47915e-05
	-3.35875	574.453	2.52083e-05
	-3.35875	575.239	2.48957e-05
	-3.35875	576.025	7.8577e-05
	-3.35875	576.811	3.28702e-05
	-3.35875	577.597	9.70411e-06
	-3.35875	578.383	5.27198e-05
	-3.35875	579.169	5.08564e-05
	-3.35875	579.955	-1.70181e-05
	-3.35875	580.741	6.00409e-05
	-3.35875	581.527	2.64125e-05
	-3.35875	582.313	4.74605e-06
	-3.35875	583.099	-1.26729e-05
	-3.35875	583.885	2.29469e-06
	-3.35875	584.671	2.23662e-05
	-3.35875	585.457	4.269e-05
	-3.35875	586.243	5.95301e-05
	-3.35875	587.029	-2.34072e-05
	-3.35875	587.815	6.61508e-05
	-3.35875	588.601	6.15609e-05
	-3.35875	589.387	1.91493e-05
	-3.35875	590.173	2.35684e-05
	-3.35875	590.959	3.09927e-05
	-3.35875	591.745	9.87159e-05
	-3.35875	592.531	2.52399e-05
	-3.35875	593.317	5.05831e-05
	-3.35875	594.103	3.40048e-05
	-3.35875	594.889	5.9728e-05
	-3.35875	595.675	8.61401e-05
	-3.35875	596.461	6.20338e-05
	-3.35875	597.247	4.30917e-05
	-3.35875	598.033	3.95136e-05
	-3.35875	598.819	3.93681e-05
	-3.35875	599.605	0.000115035
	-3.35875	600.391	-8.35374e-07
	-3.35875	601.177	4.457e-05
	-3.35875	601.963	4.06046e-05
	-3.35875	602.749	2.37684e-05
	-3.35875	603.535	1.48865e-05
	-3.35875	604.321	6.19971e-05
	-3.35875	605.107	0.000107122
	-3.35875	605.893	9.73746e-05
	-3.35875	606.679	2.82038e-05
	-3.35875	607.465	0.000101249
	-3.35875	608.251	0.00014872
	-3.35875	609.037	0.000126401
	-3.35875	609.823	5.91293e-05
	-3.35875	610.609	7.05269e-05
	-3.35875	611.395	4.94039e-05
	-3.35875	612.181	8.04375e-05
	-3.35875	612.967	9.66463e-05
	-3.35875	613.753	9.56886e-05
	-3.35875	614.539	0.000104681
	-3.35875	615.325	6.36271e-05
	-3.35875	616.111	0.000193958
	-3.35875	616.897	6.79326e-05
	-3.35875	617.683	0.000120044
	-3.35875	618.469	4.57464e-05
	-3.35875	619.255	0.000136933
	-3.35875	620.041	0.000133828
	-3.35875	620.827	6.50213e-05
	-3.35875	621.613	3.65094e-05
	-3.35875	622.399	6.35841e-05
	-3.35875	623.185	2.46388e-05
	-3.35875	623.971	1.59554e-05
	-3.35875	624.757	9.49614e-05
	-3.35875	625.543	0.00010107
	-3.35875	626.329	1.77484e-05
	-3.35875	627.115	8.05242e-05
	-3.35875	627.901	4.50964e-05
	-3.35875	628.687	0.000115371
	-3.35875	629.473	8.62374e-05
	-3.35875	630.259	0.000135192
	-3.35875	631.045	0.000117079
	-3.35875	631.831	7.90533e-05
	-3.35875	632.617	0.00012289
	-3.35875	633.403	6.08681e-05
	-3.35875	634.189	0.000126121
	-3.35875	634.975	8.48847e-05
	-3.35875	635.761	0.000136673
	-3.35875	636.547	9.7845e-05
	-3.35875	637.333	0.000101635
	-3.35875	638.119	0.000150742
	-3.35875	638.905	0.000148406
	-3.35875	639.691	0.000215973
	-3.35875	640.477	0.000154195
	-3.35875	641.263	0.000123779
	-3.35875	642.049	0.000140448
	-3.35875	642.835	0.000159246
	-3.35875	643.621	0.000181614
	-3.35875	644.407	2.85482e-05
	-3.35875	645.193	5.33715e-05
	-3.35875	645.979	3.08404e-05
	-3.35875	646.765	8.07095e-05
	-3.35875	647.551	-6.46436e-05
	-3.35875	648.337	-1.55111e-06
	-3.35875	649.123	1.34278e-05
	-3.35875	649.909	-0.000121319
	-3.35875	650.695	-0.000115578
	-3.35875	651.481	-0.000229773
	-3.35875	652.267	-8.9615e-05
	-3.35875	653.053	-5.51998e-05
	-3.35875	653.839	-0.000212163
	-3.35875	654.625	-0.00018554
	-3.35875	655.411	-6.32153e-05
	-3.35875	656.197	-8.99614e-05
	-3.35875	656.983	-7.23532e-05
	-3.35875	657.769	-6.13719e-05
	-3.35875	658.555	2.71948e-05
	-3.35875	659.341	-2.14727e-05
	-3.35875	660.127	-9.70635e-05
	-3.35875	660.913	-4.75563e-06
	-3.35875	661.699	-8.65647e-05
	-3.35875	662.485	-5.88915e-06
	-3.35875	663.271	8.70436e-05
	-3.35875	664.057	7.22042e-05
	-3.35875	664.843	9.86895e-05
	-3.35875	665.629	0.000176941
	-3.35875	666.415	0.000149764
	-3.35875	667.201	0.000138501
	-3.35875	667.987	0.000189149
	-3.35875	668.773	0.000149401
	-3.35875	669.559	0.000174787
	-3.35875	670.345	0.000222967
	-3.35875	671.131	0.000206896
	-3.35875	671.917	0.000204942
	-3.35875	672.703	0.00019316
	-3.35875	673.489	0.000235647
	-3.35875	674.275	0.000187121
	-3.35875	675.061	0.00022093
	-3.35875	675.847	0.000194987
	-3.35875	676.633	0.000238319
	-3.35875	677.419	0.000161274
	-3.35875	678.205	0.00016611
	-3.35875	678.991	0.000106765
	-3.35875	679.777	5.66181e-05
	-3.35875	680.563	3.66805e-05
	-3.35875	681.349	0.000140243
	-3.35875	682.135	0.000114976
	-3.35875	682.921	1.97576e-05
	-3.35875	683.707	-4.27001e-05
	-3.35875	684.493	-0.000102722
	-3.35875	685.279	-0.000152817
	-3.35875	686.065	-0.000112751
	-3.35875	686.851	-0.000137938
	-3.35875	687.637	-0.000204474
	-3.35875	688.423	-0.000253899
	-3.35875	689.209	-0.000200719
	-3.35875	689.995	-0.000113051
	-3.35875	690.781	-6.76034e-05
	-3.35875	691.567	-8.54332e-05
	-3.35875	692.353	-7.4864e-05
	-3.35875	693.139	-5.82109e-05
	-3.35875	693.925	-7.97531e-06
	-3.35875	694.711	-5.18866e-05
	-3.35875	695.497	-8.1726e-06
	-3.35875	696.283	3.13157e-05
	-3.35875	697.069	3.40483e-05
	-3.35875	697.855	7.03724e-05
	-3.35875	698.641	0.000178916
	-3.35875	699.427	0.00018796
	-3.35875	700.213	0.000165033
	-3.35875	700.999	0.000157096
	-3.35875	701.785	0.000173395
	-3.35875	702.571	0.00018587
	-3.35875	703.357	0.000232232
	-3.35875	704.143	0.000230556
	-3.35875	704.929	0.000241525
	-3.35875	705.715	0.000241853
	-3.35875	706.501	0.000324138
	-3.35875	707.287	0.000270094
	-3.35875	708.073	0.000307192
	-3.35875	708.859	0.000299168
	-3.35875	709.645	0.000282167
	-3.35875	710.431	0.000335768
	-3.35875	711.217	0.000267837
	-3.35875	712.003	0.000315483
	-3.35875	712.789	0.000339395
	-3.35875	713.575	0.000268477
	-3.35875	714.361	0.000365542
	-3.35875	715.147	0.000298442
	-3.35875	715.933	0.000292756
	-3.35875	716.719	0.000350549
	-3.35875	717.505	0.000216303
	-3.35875	718.291	0.000294291
	-3.35875	719.077	0.000225489
	-3.35875	719.863	0.000269459
	-3.35875	720.649	0.00013013
	-3.35875	721.435	1.47882e-05
	-3.35875	722.221	-0.000103988
	-3.35875	723.007	-0.000177949
	-3.35875	723.793	-0.000457393
	-3.35875	724.579	-0.000504514
	-3.35875	725.365	-0.000675422
	-3.35875	726.151	-0.000671394
	-3.35875	726.937	-0.000737857
	-3.35875	727.723	-0.00051149
	-3.35875	728.509	2.55401e-05
	-3.35875	729.295	1.93379e-05
	-3.35875	730.081	0.000257929
	-3.35875	730.867	0.000204889
	-3.35875	731.653	0.000302449
	-3.35875	732.439	0.000340269
	-3.35875	733.225	0.0002444
	-3.35875	734.011	0.000226051
	-3.35875	734.797	0.000288185
	-3.35875	735.583	0.000286587
	-3.35875	736.369	0.000345649
	-3.35875	737.155	0.000451958
	-3.35875	737.941	0.000354575
	-3.35875	738.727	0.00040557
	-3.35875	739.513	0.000174661
	-3.35875	740.299	0.000194472
	-3.35875	741.085	0.000114983
	-3.35875	741.871	-1.89723e-05
	-3.35875	742.657	-0.00023956
	-3.35875	743.443	-0.000284329
	-3.35875	744.229	-6.9596e-05
	-3.35875	745.015	-5.42285e-05
	-3.35875	745.801	-4.54548e-05
	-3.35875	746.587	-5.6705e-05
	-3.35875	747.373	-3.74998e-05
	-3.35875	748.159	-7.44955e-06
	-3.35875	748.945	-4.13787e-07
	-3.35875	749.731	7.80538e-06
	-3.35875	750.517	9.61231e-06
	-2.85628	315.859	0.00282613
	-2.85628	316.645	3.05558e-05
	-2.85628	317.431	-0.00144548
	-2.85628	318.217	0.000964805
	-2.85628	319.003	0.00126878
	-2.85628	319.789	-0.00165787
	-2.85628	320.575	0.000635392
	-2.85628	321.361	-0.000227978
	-2.85628	322.147	0.000750995
	-2.85628	322.933	0.000100301
	-2.85628	323.719	0.000478391
	-2.85628	324.505	-0.00021469
	-2.85628	325.291	-1.22218e-05
	-2.85628	326.077	-0.000180072
	-2.85628	326.863	3.83586e-05
	-2.85628	327.649	0.000178928
	-2.85628	328.435	0.000308789
	-2.85628	329.221	0.000109634
	-2.85628	330.007	-3.5419e-06
	-2.85628	330.793	6.7018e-05
	-2.85628	331.579	0.000260098
	-2.85628	332.365	2.18053e-05
	-2.85628	333.151	-7.99963e-05
	-2.85628	333.937	0.000113492
	-2.85628	334.723	6.00355e-05
	-2.85628	335.509	8.26806e-05
	-2.85628	336.295	-8.03209e-05
	-2.85628	337.081	1.24366e-06
	-2.85628	337.867	4.61844e-05
	-2.85628	338.653	9.67556e-05
	-2.85628	339.439	0.000116259
	-2.85628	340.225	6.22857e-05
	-2.85628	341.011	-0.000115309
	-2.85628	341.797	-5.06084e-06
	-2.85628	342.583	2.41312e-05
	-2.85628	343.369	4.5246e-05
	-2.85628	344.155	0.00012846
	-2.85628	344.941	0.000126619
	-2.85628	345.727	7.6668e-05
	-2.85628	346.513	1.73178e-05
	-2.85628	347.299	5.86728e-05
	-2.85628	348.085	0.000166373
	-2.85628	348.871	7.14204e-05
	-2.85628	349.657	0.000102141
	-2.85628	350.443	8.67576e-05
	-2.85628	351.229	0.000111232
	-2.85628	352.015	2.82443e-05
	-2.85628	352.801	0.00016344
	-2.85628	353.587	-9.3142e-07
	-2.85628	354.373	-8.34318e-05
	-2.85628	355.159	7.47881e-05
	-2.85628	355.945	0.000128374
	-2.85628	356.731	-7.23749e-07
	-2.85628	357.517	3.62772e-05
	-2.85628	358.303	0.000229442
	-2.85628	359.089	9.60383e-05
	-2.85628	359.875	5.12969e-05
	-2.85628	360.661	7.61395e-05
	-2.85628	361.447	-1.63895e-05
	-2.85628	362.233	4.09634e-05
	-2.85628	363.019	0.000162754
	-2.85628	363.805	-4.71939e-05
	-2.85628	364.591	-5.5828e-06
	-2.85628	365.377	0.000124142
	-2.85628	366.163	1.66838e-05
	-2.85628	366.949	0.00022173
	-2.85628	367.735	6.61295e-05
	-2.85628	368.521	0.000163131
	-2.85628	369.307	0.000152088
	-2.85628	370.093	-2.84812e-05
	-2.85628	370.879	2.41734e-05
	-2.85628	371.665	-3.6291e-06
	-2.85628	372.451	-0.000102982
	-2.85628	373.237	0.00013028
	-2.85628	374.023	0.000254106
	-2.85628	374.809	-5.77751e-05
	-2.85628	375.595	8.87149e-05
	-2.85628	376.381	7.75854e-06
	-2.85628	377.167	0.000144879
	-2.85628	377.953	5.98201e-05
	-2.85628	378.739	3.5e-05
	-2.85628	379.525	0.000253099
	-2.85628	380.311	0.000140445
	-2.85628	381.097	0.000164134
	-2.85628	381.883	0.000116805
	-2.85628	382.669	-7.58582e-05
	-2.85628	383.455	0.000195212
	-2.85628	384.241	0.000162072
	-2.85628	385.027	0.000105752
	-2.85628	385.813	0.000143312
	-2.85628	386.599	-3.12e-05
	-2.85628	387.385	4.84726e-05
	-2.85628	388.171	8.84454e-05
	-2.85628	388.957	9.72564e-05
	-2.85628	389.743	0.000166515
	-2.85628	390.529	0.000122473
	-2.85628	391.315	0.000101428
	-2.85628	392.101	0.000136486
	-2.85628	392.887	0.000165718
	-2.85628	393.673	0.000331118
	-2.85628	394.459	0.00016221
	-2.85628	395.245	4.88369e-05
	-2.85628	396.031	0.000130242
	-2.85628	396.817	2.55889e-05
	-2.85628	397.603	3.54884e-05
	-2.85628	398.389	0.000290913
	-2.85628	399.175	0.000122843
	-2.85628	399.961	0.000185137
	-2.85628	400.747	4.79076e-05
	-2.85628	401.533	0.000251609
	-2.85628	402.319	7.16698e-05
	-2.85628	403.105	0.000156663
	-2.85628	403.891	6.55721e-05
	-2.85628	404.677	0.000180887
	-2.85628	405.463	0.000116453
	-2.85628	406.249	0.000101155
	-2.85628	407.035	0.000131838
	-2.85628	407.821	0.000149316
	-2.85628	408.607	0.000120498
	-2.85628	409.393	0.00019807
	-2.85628	410.179	0.000156661
	-2.85628	410.965	0.000129807
	-2.85628	411.751	0.000190406
	-2.85628	412.537	0.000175
	-2.85628	413.323	-9.97007e-05
	-2.85628	414.109	1.44117e-05
	-2.85628	414.895	0.000202323
	-2.85628	415.681	9.4498e-05
	-2.85628	416.467	0.000149098
	-2.85628	417.253	0.000144331
	-2.85628	418.039	0.000173999
	-2.85628	418.825	0.000134338
	-2.85628	419.611	0.000115679
	-2.85628	420.397	0.000174018
	-2.85628	421.183	0.00020774
	-2.85628	421.969	2.20751e-05
	-2.85628	422.755	6.20275e-05
	-2.85628	423.541	8.95425e-05
	-2.85628	424.327	0.000109762
	-2.85628	425.113	0.000126591
	-2.85628	425.899	4.86472e-05
	-2.85628	426.685	0.00011484
	-2.85628	427.471	0.000179468
	-2.85628	428.257	5.91229e-05
	-2.85628	429.043	0.000184257
	-2.85628	429.829	5.07043e-05
	-2.85628	430.615	0.000122267
	-2.85628	431.401	0.000105584
	-2.85628	432.187	7.37353e-05
	-2.85628	432.973	0.000119701
	-2.85628	433.759	2.85034e-05
	-2.85628	434.545	6.99917e-05
	-2.85628	435.331	0.000185085
	-2.85628	436.117	-3.18335e-05
	-2.85628	436.903	0.000117649
	-2.85628	437.689	0.000122744
	-2.85628	438.475	7.42094e-05
	-2.85628	439.261	5.15506e-05
	-2.85628	440.047	7.46857e-05
	-2.85628	440.833	-1.49133e-05
	-2.85628	441.619	0.000111687
	-2.85628	442.405	9.6784e-05
	-2.85628	443.191	0.000181454
	-2.85628	443.977	0.000103596
	-2.85628	444.763	7.31806e-05
	-2.85628	445.549	0.000146696
	-2.85628	446.335	6.45748e-05
	-2.85628	447.121	0.000135659
	-2.85628	447.907	8.91135e-05
	-2.85628	448.693	5.33027e-05
	-2.85628	449.479	7.23757e-05
	-2.85628	450.265	5.20461e-05
	-2.85628	451.051	6.25356e-05
	-2.85628	451.837	0.000136045
	-2.85628	452.623	5.1e-05
	-2.85628	453.409	3.04543e-05
	-2.85628	454.195	4.18329e-05
	-2.85628	454.981	1.43254e-05
	-2.85628	455.767	1.88081e-05
	-2.85628	456.553	0.00013287
	-2.85628	457.339	5.24797e-05
	-2.85628	458.125	3.75455e-05
	-2.85628	458.911	5.22846e-05
	-2.85628	459.697	0.000100513
	-2.85628	460.483	0.000143925
	-2.85628	461.269	7.41261e-05
	-2.85628	462.055	4.29876e-05
	-2.85628	462.841	0.000156475
	-2.85628	463.627	1.46466e-05
	-2.85628	464.413	0.00012772
	-2.85628	465.199	0.000138701
	-2.85628	465.985	7.45119e-05
	-2.85628	466.771	9.99758e-05
	-2.85628	467.557	8.82997e-05
	-2.85628	468.343	8.58622e-05
	-2.85628	469.129	9.51834e-05
	-2.85628	469.915	8.26363e-05
	-2.85628	470.701	0.000118744
	-2.85628	471.487	2.68427e-05
	-2.85628	472.273	8.50503e-05
	-2.85628	473.059	0.000125755
	-2.85628	473.845	7.55537e-05
	-2.85628	474.631	7.29975e-05
	-2.85628	475.417	7.73156e-05
	-2.85628	476.203	7.61153e-05
	-2.85628	476.989	-1.04434e-05
	-2.85628	477.775	4.87956e-05
	-2.85628	478.561	8.5593e-05
	-2.85628	479.347	4.38195e-05
	-2.85628	480.133	6.88333e-05
	-2.85628	480.919	9.65364e-05
	-2.85628	481.705	7.46665e-05
	-2.85628	482.491	4.26564e-05
	-2.85628	483.277	7.04964e-05
	-2.85628	484.063	1.66153e-05
	-2.85628	484.849	0.000129293
	-2.85628	485.635	0.00014281
	-2.85628	486.421	0.000111245
	-2.85628	487.207	0.000144123
	-2.85628	487.993	0.000109954
	-2.85628	488.779	-1.24032e-06
	-2.85628	489.565	9.15728e-05
	-2.85628	490.351	7.67951e-05
	-2.85628	491.137	0.000144309
	-2.85628	491.923	0.000110446
	-2.85628	492.709	9.23968e-05
	-2.85628	493.495	0.000106648
	-2.85628	494.281	4.16388e-05
	-2.85628	495.067	9.79607e-05
	-2.85628	495.853	4.08496e-05
	-2.85628	496.639	4.10527e-05
	-2.85628	497.425	6.889e-05
	-2.85628	498.211	6.92032e-05
	-2.85628	498.997	3.61126e-06
	-2.85628	499.783	8.16779e-05
	-2.85628	500.569	2.37286e-05
	-2.85628	501.355	1.51636e-06
	-2.85628	502.141	4.01703e-05
	-2.85628	502.927	2.45295e-05
	-2.85628	503.713	1.80151e-05
	-2.85628	504.499	9.65376e-05
	-2.85628	505.285	6.37454e-05
	-2.85628	506.071	-4.39253e-05
	-2.85628	506.857	-4.24002e-05
	-2.85628	507.643	-0.00017198
	-2.85628	508.429	-0.000225223
	-2.85628	509.215	-0.00026737
	-2.85628	510.001	-0.000410339
	-2.85628	510.787	-0.000528535
	-2.85628	511.573	-0.00059275
	-2.85628	512.359	-0.000773572
	-2.85628	513.145	-0.000877795
	-2.85628	513.931	-0.000801909
	-2.85628	514.717	-0.000923588
	-2.85628	515.503	-0.000862714
	-2.85628	516.289	-0.000872964
	-2.85628	517.075	-0.000943033
	-2.85628	517.861	-0.000855832
	-2.85628	518.647	-0.00101391
	-2.85628	519.433	-0.00102353
	-2.85628	520.219	-0.00118392
	-2.85628	521.005	-0.00132974
	-2.85628	521.791	-0.00150111
	-2.85628	522.577	-0.00176626
	-2.85628	523.363	-0.00184224
	-2.85628	524.149	-0.00214828
	-2.85628	524.935	-0.00218611
	-2.85628	525.721	-0.00196857
	-2.85628	526.507	-0.00224238
	-2.85628	527.293	-0.00240069
	-2.85628	528.079	-0.00248747
	-2.85628	528.865	-0.00249341
	-2.85628	529.651	-0.00259329
	-2.85628	530.437	-0.0020296
	-2.85628	531.223	-0.00190527
	-2.85628	532.009	-0.00189331
	-2.85628	532.795	-0.00180824
	-2.85628	533.581	-0.00167553
	-2.85628	534.367	-0.00134892
	-2.85628	535.153	-0.00124887
	-2.85628	535.939	-0.00109076
	-2.85628	536.725	-0.000821558
	-2.85628	537.511	-0.000683604
	-2.85628	538.297	-0.000551728
	-2.85628	539.083	-0.000460172
	-2.85628	539.869	-0.000322153
	-2.85628	540.655	-0.00024967
	-2.85628	541.441	-0.000219049
	-2.85628	542.227	-0.000103569
	-2.85628	543.013	-0.000123595
	-2.85628	543.799	-0.000136741
	-2.85628	544.585	-0.00015078
	-2.85628	545.371	-6.85924e-05
	-2.85628	546.157	-2.71842e-05
	-2.85628	546.943	-1.33531e-07
	-2.85628	547.729	4.51733e-06
	-2.85628	548.515	-3.01153e-05
	-2.85628	549.301	2.47342e-05
	-2.85628	550.087	-2.77947e-06
	-2.85628	550.873	4.27555e-05
	-2.85628	551.659	2.61718e-05
	-2.85628	552.445	3.67176e-05
	-2.85628	553.231	1.94617e-05
	-2.85628	554.017	3.72446e-05
	-2.85628	554.803	4.46424e-06
	-2.85628	555.589	5.93481e-05
	-2.85628	556.375	2.43323e-05
	-2.85628	557.161	9.46188e-06
	-2.85628	557.947	-2.14314e-05
	-2.85628	558.733	1.87796e-05
	-2.85628	559.519	0.000119036
	-2.85628	560.305	2.29307e-05
	-2.85628	561.091	4.75084e-05
	-2.85628	561.877	1.85477e-05
	-2.85628	562.663	-3.78749e-05
	-2.85628	563.449	1.29453e-05
	-2.85628	564.235	7.39429e-05
	-2.85628	565.021	7.2145e-05
	-2.85628	565.807	5.9628e-05
	-2.85628	566.593	2.17378e-05
	-2.85628	567.379	-6.45406e-06
	-2.85628	568.165	-8.64007e-06
	-2.85628	568.951	-2.41065e-05
	-2.85628	569.737	3.87041e-05
	-2.85628	570.523	4.2212e-05
	-2.85628	571.309	3.5355e-05
	-2.85628	572.095	-3.55272e-06
	-2.85628	572.881	9.43885e-06
	-2.85628	573.667	-2.17373e-05
	-2.85628	574.453	1.39563e-06
	-2.85628	575.239	1.49779e-05
	-2.85628	576.025	6.41682e-05
	-2.85628	576.811	3.65722e-05
	-2.85628	577.597	-1.49522e-05
	-2.85628	578.383	2.49366e-05
	-2.85628	579.169	7.919e-05
[truncated: 168,080 more rows]

## Sheet: Figure 1d
Figure 1d
	0.33 mJ/cm2					0.76 mJ/cm2					1.00 mJ/cm2					1.33 mJ/cm2					1.33 mJ/cm2
	Data		Fits			Data		Fits			Data		Fits			Data		Fits			Data		Fits
	Delay Time [ps]	Delta Absorbance	Delay Time [ps]	Delta Absorbance		Delay Time [ps]	Delta Absorbance	Delay Time [ps]	Delta Absorbance		Delay Time [ps]	Delta Absorbance	Delay Time [ps]	Delta Absorbance		Delay Time [ps]	Delta Absorbance	Delay Time [ps]	Delta Absorbance		Delay Time [ps]	Delta Absorbance	Delay Time [ps]	Delta Absorbance
	-4.99161	-0.000234	-4.99161	0		-4.99467	-0.000116	-4.99467	0		-4.99282	-2.9e-05	-4.99282	0		-4.99182	-1.5e-05	-4.99182	0		-4.99107	-0.000131	-4.99107	0
	-4.49431	-0.000121	-4.49431	0		-4.49079	6.3e-05	-4.49079	0		-4.48966	-1.8e-05	-4.48966	0		-4.4915	2.6e-05	-4.4915	0		-4.49253	-4e-06	-4.49253	0
	-3.99081	-0.000198	-3.99081	0		-3.99164	2.4e-05	-3.99164	0		-3.99406	7.2e-05	-3.99406	0		-3.99172	-8.8e-05	-3.99172	0		-3.99208	-1.9e-05	-3.99208	0
	-3.49118	-0.00011	-3.49118	0		-3.49059	-6e-05	-3.49059	0		-3.49145	5.2e-05	-3.49145	0		-3.49131	3.7e-05	-3.49131	0		-3.49244	1.6e-05	-3.49244	0
	-2.98919	-0.000141	-2.98919	0		-2.99233	-1.6e-05	-2.99233	0		-2.99088	2.8e-05	-2.99088	0		-2.9951	-2.1e-05	-2.9951	0		-2.99269	9.3e-05	-2.99269	0
	-2.49112	-0.00014	-2.49112	0		-2.49113	3.6e-05	-2.49113	0		-2.49282	5.7e-05	-2.49282	0		-2.49336	-9e-05	-2.49336	0		-2.49023	6e-05	-2.49023	0
	-1.99159	-9.3e-05	-1.99159	0		-1.99188	-5.9e-05	-1.99188	0		-1.99355	-8.3e-05	-1.99355	0		-1.99066	0.000119	-1.99066	0		-1.99309	8e-06	-1.99309	0
	-1.49101	-0.000248	-1.49101	0		-1.49312	3.3e-05	-1.49312	0		-1.49205	-6.1e-05	-1.49205	0		-1.49012	1.5e-05	-1.49012	0		-1.49172	-3.6e-05	-1.49172	0
	-1.47118	-0.000132	-1.47118	0		-1.47169	-3.2e-05	-1.47169	0		-1.47203	-2.5e-05	-1.47203	0		-1.47471	3.2e-05	-1.47471	0		-1.47467	1e-06	-1.47467	0
	-1.44228	-0.000196	-1.44228	0		-1.44459	-2e-06	-1.44459	0		-1.44392	0.00013	-1.44392	0		-1.44238	0.000277	-1.44238	0		-1.44265	-5.6e-05	-1.44265	0
	-1.42014	-0.00028	-1.42014	0		-1.42148	-7e-06	-1.42148	0		-1.42092	-0.000197	-1.42092	0		-1.42086	5.4e-05	-1.42086	0		-1.42146	7e-05	-1.42146	0
	-1.39133	-0.000184	-1.39133	0		-1.39467	1.3e-05	-1.39467	0		-1.39609	0.000138	-1.39609	0		-1.39579	5.9e-05	-1.39579	0		-1.39549	0.000113	-1.39549	0
	-1.36866	-0.000201	-1.36866	0		-1.36776	5.6e-05	-1.36776	0		-1.36818	4.2e-05	-1.36818	0		-1.36989	5.9e-05	-1.36989	0		-1.36843	0.000243	-1.36843	0
	-1.34346	-0.000419	-1.34346	0		-1.34421	-7.9e-05	-1.34421	0		-1.34375	1.2e-05	-1.34375	0		-1.34273	-3e-05	-1.34273	0		-1.34348	0.000109	-1.34348	0
	-1.31807	-1e-06	-1.31807	0		-1.31848	-1.3e-05	-1.31848	0		-1.31813	-7.7e-05	-1.31813	0		-1.318	0.000123	-1.318	0		-1.32151	-2.2e-05	-1.32151	0
	-1.29402	-0.000215	-1.29402	0		-1.29321	-1.7e-05	-1.29321	0		-1.29298	2.4e-05	-1.29298	0		-1.29425	2.2e-05	-1.29425	0		-1.29333	3.9e-05	-1.29333	0
	-1.26896	-8e-06	-1.26896	0		-1.26738	-1.7e-05	-1.26738	0		-1.26831	1e-05	-1.26831	0		-1.26967	-8.5e-05	-1.26967	0		-1.26803	0.000128	-1.26803	0
	-1.24324	-0.000369	-1.24324	0		-1.24438	7.9e-05	-1.24438	0		-1.24219	-5.5e-05	-1.24219	0		-1.24488	-2.2e-05	-1.24488	0		-1.24331	7.3e-05	-1.24331	0
	-1.21964	-5.5e-05	-1.21964	0		-1.21641	-2.7e-05	-1.21641	0		-1.21687	-9e-06	-1.21687	0		-1.21792	-6.6e-05	-1.21792	0		-1.21974	-3e-05	-1.21974	0
	-1.1923	-0.000199	-1.1923	0		-1.19445	-4.3e-05	-1.19445	0		-1.1926	-3.3e-05	-1.1926	0		-1.19416	0.000167	-1.19416	0		-1.1938	-2.3e-05	-1.1938	0
	-1.16944	3.7e-05	-1.16944	0		-1.16837	8.1e-05	-1.16837	0		-1.1685	-2e-05	-1.1685	0		-1.16812	-0.0001	-1.16812	0		-1.16949	-9.2e-05	-1.16949	0
	-1.14385	-0.000279	-1.14385	0		-1.14298	-4e-06	-1.14298	0		-1.1422	-0.000155	-1.1422	0		-1.14336	-7.4e-05	-1.14336	0		-1.14226	5.8e-05	-1.14226	0
	-1.11773	-0.0001	-1.11773	0		-1.11826	-0.00013	-1.11826	0		-1.11796	-6.7e-05	-1.11796	0		-1.12099	-6.2e-05	-1.12099	0		-1.11577	-6e-05	-1.11577	0
	-1.09388	-4.6e-05	-1.09388	0		-1.09238	4e-06	-1.09238	0		-1.09482	1.4e-05	-1.09482	0		-1.09069	-4e-06	-1.09069	0		-1.09566	2.2e-05	-1.09566	0
	-1.06603	-0.000268	-1.06603	0		-1.07047	-5.4e-05	-1.07047	0		-1.06817	1.4e-05	-1.06817	0		-1.06844	1.6e-05	-1.06844	0		-1.06703	-2.8e-05	-1.06703	0
	-1.04599	-0.00024	-1.04599	0		-1.04376	0.000139	-1.04376	0		-1.04586	2.7e-05	-1.04586	0		-1.04302	8.3e-05	-1.04302	0		-1.04458	3.4e-05	-1.04458	0
	-1.01746	-4.4e-05	-1.01746	0		-1.01937	0.000128	-1.01937	0		-1.0179	-1.5e-05	-1.0179	0		-1.01907	-5.8e-05	-1.01907	0		-1.02095	-3.5e-05	-1.02095	0
	-0.991286	-0.000139	-0.991286	0		-0.996142	5.6e-05	-0.996142	0		-0.99202	-0.000246	-0.99202	0		-0.992573	4.4e-05	-0.992573	0		-0.992967	5.3e-05	-0.992967	0
	-0.967669	-2.9e-05	-0.967669	0		-0.970878	2e-05	-0.970878	0		-0.967049	-4.8e-05	-0.967049	0		-0.969424	4.8e-05	-0.969424	0		-0.969951	0.00014	-0.969951	0
	-0.945241	-0.000284	-0.945241	0		-0.949083	7.8e-05	-0.949083	0		-0.947008	0.000113	-0.947008	0		-0.943439	-2.8e-05	-0.943439	0		-0.943466	-4.8e-05	-0.943466	0
	-0.917281	-0.000303	-0.917281	0		-0.918569	-0.00013	-0.918569	0		-0.921564	2.7e-05	-0.921564	0		-0.917595	4.5e-05	-0.917595	0		-0.922718	5e-06	-0.922718	0
	-0.895199	-6.8e-05	-0.895199	0		-0.895179	0.000125	-0.895179	0		-0.894626	1.8e-05	-0.894626	0		-0.892171	-1.9e-05	-0.892171	0		-0.896233	6e-06	-0.896233	0
	-0.869535	-0.000228	-0.869535	0		-0.874231	-3.8e-05	-0.874231	0		-0.872744	-7.8e-05	-0.872744	0		-0.86754	2e-06	-0.86754	0		-0.866933	6.9e-05	-0.866933	0
	-0.845678	-0.000198	-0.845678	0		-0.845118	-7.3e-05	-0.845118	0		-0.845899	0.000138	-0.845899	0		-0.842803	-1.1e-05	-0.842803	0		-0.842576	5.3e-05	-0.842576	0
	-0.818186	-0.000203	-0.818186	0		-0.819814	0.000117	-0.819814	0		-0.818907	-2.8e-05	-0.818907	0		-0.816532	-0.000102	-0.816532	0		-0.817019	7.5e-05	-0.817019	0
	-0.795083	-0.000298	-0.795083	0		-0.793275	1.1e-05	-0.793275	0		-0.793149	-1e-06	-0.793149	0		-0.792001	1.5e-05	-0.792001	0		-0.791915	0.000112	-0.791915	0
	-0.768992	-0.000191	-0.768992	0		-0.770266	2.5e-05	-0.770266	0		-0.768498	0.000141	-0.768498	0		-0.769719	-0.000112	-0.769719	0		-0.768692	-4e-06	-0.768692	0
	-0.742694	1.9e-05	-0.742694	0		-0.742253	-0.000221	-0.742253	0		-0.744608	-7.4e-05	-0.744608	0		-0.744095	0.0001	-0.744095	0		-0.742474	1.5e-05	-0.742474	0
	-0.719284	-7.2e-05	-0.719284	0		-0.718844	0.000194	-0.718844	0		-0.718584	-9e-06	-0.718584	0		-0.719578	-9e-06	-0.719578	0		-0.718911	0.000198	-0.718911	0
	-0.694147	-0.000167	-0.694147	0		-0.693013	-6.9e-05	-0.693013	0		-0.695688	2.2e-05	-0.695688	0		-0.695121	0.000139	-0.695121	0		-0.691792	1.4e-05	-0.691792	0
	-0.667215	-0.000109	-0.667215	0		-0.668209	0.000105	-0.668209	0		-0.66913	-3.8e-05	-0.66913	0		-0.667909	-4.1e-05	-0.667909	0		-0.666641	-7.1e-05	-0.666641	0
	-0.646007	-5.4e-05	-0.646007	0		-0.643385	1.5e-05	-0.643385	0		-0.643418	2.3e-05	-0.643418	0		-0.642198	-7.5e-05	-0.642198	0		-0.646574	-9e-06	-0.646574	0
	-0.618008	-0.000263	-0.618008	0		-0.620903	-6.9e-05	-0.620903	0		-0.617367	1.6e-05	-0.617367	0		-0.617747	4.3e-05	-0.617747	0		-0.620329	-5.5e-05	-0.620329	0
	-0.59281	-0.000126	-0.59281	0		-0.595132	0.000215	-0.595132	0		-0.59275	-6.9e-05	-0.59275	0		-0.594011	-0.000174	-0.594011	0		-0.59255	-3e-06	-0.59255	0
	-0.566539	-0.000136	-0.566539	0		-0.568733	2.1e-05	-0.568733	0		-0.567192	-2.6e-05	-0.567192	0		-0.571402	0.000121	-0.571402	0		-0.567506	-6.8e-05	-0.567506	0
	-0.542862	-7.6e-05	-0.542862	0		-0.544437	2.8e-05	-0.544437	0		-0.543236	-4.2e-05	-0.543236	0		-0.54393	-7.2e-05	-0.54393	0		-0.546518	9.7e-05	-0.546518	0
	-0.517858	-0.000244	-0.517858	0		-0.518979	-0.000128	-0.518979	0		-0.522642	0.000192	-0.522642	0		-0.518572	-7.6e-05	-0.518572	0		-0.518892	0.000134	-0.518892	0
	-0.493955	-6.7e-05	-0.493955	0		-0.49212	4.2e-05	-0.49212	0		-0.49194	-8.4e-05	-0.49194	0		-0.493121	6.6e-05	-0.493121	0		-0.496377	-0.00016	-0.496377	0
	-0.469792	-6.9e-05	-0.469792	0		-0.467904	-8e-05	-0.467904	0		-0.470899	-5.1e-05	-0.470899	0		-0.469585	2.4e-05	-0.469585	0		-0.468638	5.5e-05	-0.468638	0
	-0.442326	-0.000109	-0.442326	0		-0.446229	8.9e-05	-0.446229	0		-0.443734	3.4e-05	-0.443734	0		-0.443327	-0.000124	-0.443327	0		-0.44394	9.4e-05	-0.44394	0
	-0.417355	-9.2e-05	-0.417355	0		-0.416855	-7.4e-05	-0.416855	0		-0.417382	1.6e-05	-0.417382	0		-0.418049	8.3e-05	-0.418049	0		-0.41963	4.7e-05	-0.41963	0
	-0.393999	-0.000106	-0.393999	0		-0.396074	-1.8e-05	-0.396074	0		-0.393812	-0.000161	-0.393812	0		-0.393319	-8.3e-05	-0.393319	0		-0.393466	0.00015	-0.393466	0
	-0.366594	-2e-05	-0.366594	0		-0.368301	-1.3e-05	-0.368301	0		-0.368402	7.6e-05	-0.368402	0		-0.367861	7.6e-05	-0.367861	0		-0.370463	0.000153	-0.370463	0
	-0.342283	-2.3e-05	-0.342283	0		-0.344312	2.7e-05	-0.344312	0		-0.343991	-4.8e-05	-0.343991	0		-0.342817	9.3e-05	-0.342817	0		-0.343144	-7.7e-05	-0.343144	0
	-0.316966	-0.000118	-0.316966	0		-0.321396	-3e-06	-0.321396	0		-0.317793	-0.000161	-0.317793	0		-0.315578	0.000108	-0.315578	0		-0.319815	-2.3e-05	-0.319815	0
	-0.292516	-0.000211	-0.292516	0		-0.295017	5.7e-05	-0.295017	0		-0.293236	-4.3e-05	-0.293236	0		-0.293003	1.8e-05	-0.293003	0		-0.295945	0.000119	-0.295945	0
	-0.268539	-0.000198	-0.268539	0		-0.267185	-0.000122	-0.267185	0		-0.27054	9.3e-05	-0.27054	0		-0.267939	3.3e-05	-0.267939	0		-0.269133	0.000119	-0.269133	0
	-0.2414	-0.000203	-0.2414	0		-0.245136	6e-06	-0.245136	0		-0.243202	-6.9e-05	-0.243202	0		-0.243102	-9.6e-05	-0.243102	0		-0.243655	-0.000134	-0.243655	0
	-0.220913	-0.000278	-0.220913	0		-0.217497	-2.8e-05	-0.217497	0		-0.217711	-0.000153	-0.217711	0		-0.217744	-0.00011	-0.217744	0		-0.218578	-6.2e-05	-0.218578	0
	-0.192113	-0.000166	-0.192113	0		-0.193054	-0.00013	-0.193054	0		-0.194088	-6.1e-05	-0.194088	0		-0.192587	7.6e-05	-0.192587	0		-0.194288	0.000242	-0.194288	0
	-0.167276	-0.000159	-0.167276	0		-0.16835	-1.4e-05	-0.16835	0		-0.167242	6e-06	-0.167242	0		-0.168637	1.5e-05	-0.168637	0		-0.166689	-2.6e-05	-0.166689	0
	-0.142192	-0.000234	-0.142192	0		-0.143819	0.000117	-0.143819	0		-0.144753	-1.9e-05	-0.144753	0		-0.141465	0.000191	-0.141465	0		-0.143286	2.7e-05	-0.143286	0
	-0.116881	-0.00026	-0.116881	0		-0.117855	0.000132	-0.117855	0		-0.117608	2e-06	-0.117608	0		-0.118075	-9e-05	-0.118075	-2.09077e-18		-0.119523	9.4e-05	-0.119523	0
	-0.093451	-0.000157	-0.093451	0		-0.093438	4.4e-05	-0.093438	-1.67214e-17		-0.094992	-1.2e-05	-0.094992	0		-0.090676	-0.000748	-0.090676	-1.86751e-14		-0.093805	-8.7e-05	-0.093805	0
	-0.067967	-0.000206	-0.067967	0		-0.06744	-6e-05	-0.06744	-9.92466e-14		-0.066232	0.000106	-0.066232	-1.55469e-16		-0.069541	-0.00489	-0.069541	-8.33522e-12		-0.06754	0.000114	-0.06754	0
	-0.042916	-0.000158	-0.042916	-3.92204e-18		-0.042323	-0.000664	-0.042323	-1.28378e-10		-0.043423	-0.000192	-0.043423	-2.69804e-13		-0.04291	-0.020614	-0.04291	-5.98004e-09		-0.043123	-0.000267	-0.043123	-2.06535e-15
	-0.018206	-0.000239	-0.018206	-1.5061e-14		-0.016878	-0.004629	-0.016878	-5.35784e-08		-0.021121	-0.002022	-0.021121	-1.50135e-10		-0.016998	-0.023208	-0.016998	-1.10463e-06		-0.018226	-0.001229	-0.018226	-4.15593e-12
	0.005977	-0.001466	0.005977	-1.50615e-11		0.006878	-0.012284	0.006878	-4.98747e-06		0.006284	-0.009646	0.006284	-9.61589e-08		0.00503	0.007031	0.00503	-3.78985e-05		0.00481	-0.009491	0.00481	-1.71589e-09
	0.033043	-0.005721	0.033043	-1.0061e-08		0.031689	0.004548	0.031689	-0.000186924		0.032536	-0.014934	0.032536	-1.23691e-05		0.033023	0.050735	0.033023	-0.00105951		0.030648	-0.032068	0.030648	-4.65963e-07
	0.054805	-0.004549	0.054805	-7.40454e-07		0.056019	0.026192	0.056019	-0.00226049		0.055945	0.006437	0.055945	-0.000320726		0.05722	0.024589	0.05722	-0.0069869		0.0576	0.00105	0.0576	-4.48435e-05
	0.081897	0.007145	0.081897	-4.99179e-05		0.083458	-0.010243	0.083458	-0.0118548		0.081957	0.042421	0.081957	-0.00383178		0.082744	-0.041911	0.082744	-0.0211872		0.078294	0.064969	0.078294	-0.000629451
	0.107341	0.009858	0.107341	-0.000851988		0.103412	-0.035385	0.103412	-0.0209606		0.107608	-0.018008	0.107608	-0.0153209		0.106814	-0.053711	0.106814	-0.032293		0.10602	0.058904	0.10602	-0.00707869
	0.131885	0.000937	0.131885	-0.00502303		0.131851	-0.034902	0.131851	-0.0267864		0.130257	-0.058563	0.130257	-0.026083		0.132979	-0.034588	0.132979	-0.0357975		0.131638	-0.044883	0.131638	-0.0238882
	0.157349	-0.020197	0.157349	-0.0132983		0.156942	-0.029196	0.156942	-0.027243		0.15454	-0.040199	0.15454	-0.0304348		0.156842	-0.034339	0.156842	-0.0360011		0.155261	-0.08723	0.155261	-0.0378599
	0.181212	-0.021199	0.181212	-0.0185779		0.18266	-0.024773	0.18266	-0.027053		0.182713	-0.030692	0.182713	-0.0308538		0.182353	-0.036626	0.182353	-0.035868		0.183447	-0.055374	0.183447	-0.0427129
	0.206149	-0.017604	0.206149	-0.0198041		0.207117	-0.024656	0.207117	-0.0268463		0.206643	-0.028716	0.206643	-0.0307106		0.208064	-0.03696	0.208064	-0.0357198		0.201619	-0.040918	0.201619	-0.0429488
	0.234496	-0.017945	0.234496	-0.019642		0.233308	-0.025689	0.233308	-0.0266268		0.232074	-0.029953	0.232074	-0.0305442		0.230986	-0.036285	0.230986	-0.0355883		0.230613	-0.042417	0.230613	-0.0428064
	0.256264	-0.018375	0.256264	-0.0194195		0.256264	-0.025314	0.256264	-0.0264361		0.256638	-0.030157	0.256638	-0.0303845		0.258506	-0.035664	0.258506	-0.0354312		0.256731	-0.044465	0.256731	-0.0426489
	0.282329	-0.018187	0.282329	-0.019154		0.282189	-0.024993	0.282189	-0.0262228		0.282782	-0.029634	0.282782	-0.0302157		0.28383	-0.0357	0.28383	-0.0352875		0.279487	-0.042842	0.279487	-0.0425122
	0.304898	-0.017952	0.304898	-0.0189275		0.307566	-0.024636	0.307566	-0.0260161		0.30778	-0.02937	0.30778	-0.0300554		0.306872	-0.035352	0.306872	-0.0351574		0.307246	-0.042334	0.307246	-0.0423463
	0.331896	-0.017821	0.331896	-0.0186605		0.329775	-0.024815	0.329775	-0.0258369		0.333504	-0.029274	0.333504	-0.0298916		0.332957	-0.034918	0.332957	-0.035011		0.33225	-0.042262	0.33225	-0.0421976
	0.3563	-0.017714	0.3563	-0.0184228		0.358555	-0.024697	0.358555	-0.0256069		0.35195	-0.029044	0.35195	-0.0297748		0.357834	-0.034606	0.357834	-0.034872		0.358161	-0.041493	0.358161	-0.0420443
	0.382551	-0.017738	0.382551	-0.018171		0.382698	-0.024663	0.382698	-0.0254159		0.38055	-0.029088	0.38055	-0.029595		0.381531	-0.03492	0.381531	-0.0347404		0.378629	-0.041767	0.378629	-0.0419238
	0.408176	-0.017446	0.408176	-0.0179289		0.407402	-0.024753	0.407402	-0.0252223		0.407936	-0.028666	0.407936	-0.0294241		0.408142	-0.034595	0.408142	-0.0345934		0.406148	-0.041263	0.406148	-0.0417625
	0.431845	-0.017365	0.431845	-0.0177086		0.432566	-0.024721	0.432566	-0.025027		0.432673	-0.028708	0.432673	-0.0292709		0.431198	-0.034292	0.431198	-0.0344667		0.428783	-0.041006	0.428783	-0.0416306
	0.455268	-0.017191	0.455268	-0.0174936		0.457056	-0.024376	0.457056	-0.0248387		0.456703	-0.028487	0.456703	-0.029123		0.45705	-0.034214	0.45705	-0.0343253		0.456589	-0.040425	0.456589	-0.0414692
	0.482694	-0.016942	0.482694	-0.0172456		0.4818	-0.023958	0.4818	-0.0246503		0.481727	-0.027971	0.481727	-0.02897		0.483294	-0.034026	0.483294	-0.0341827		0.482907	-0.040149	0.482907	-0.0413174
	0.505703	-0.016761	0.505703	-0.0170407		0.507244	-0.023736	0.507244	-0.0244584		0.506977	-0.027956	0.506977	-0.0288167		0.505783	-0.033482	0.505783	-0.0340611		0.505763	-0.039813	0.505763	-0.0411862
	0.533442	-0.016962	0.533442	-0.0167973		0.527238	-0.023676	0.527238	-0.024309		0.532035	-0.027832	0.532035	-0.0286656		0.532108	-0.033075	0.532108	-0.0339194		0.531481	-0.040092	0.531481	-0.0410392
	0.556672	-0.016572	0.556672	-0.0165966		0.554357	-0.023347	0.554357	-0.0241081		0.55822	-0.02747	0.55822	-0.0285089		0.557199	-0.033109	0.557199	-0.0337852		0.554117	-0.039904	0.554117	-0.0409105
	0.581402	-0.01655	0.581402	-0.016386		0.579841	-0.023232	0.579841	-0.0239212		0.577186	-0.027559	0.577186	-0.028396		0.580742	-0.033016	0.580742	-0.03366		0.581189	-0.040091	0.581189	-0.0407574
	0.607233	-0.016291	0.607233	-0.0161693		0.605345	-0.022945	0.605345	-0.023736		0.605446	-0.026988	0.605446	-0.028229		0.605599	-0.032984	0.605599	-0.0335284		0.604565	-0.039235	0.604565	-0.0406258
	0.632998	-0.016089	0.632998	-0.0159564		0.629542	-0.023185	0.629542	-0.023562		0.632451	-0.026943	0.632451	-0.0280706		0.632658	-0.032569	0.632658	-0.0333859		0.63171	-0.038981	0.63171	-0.0404737
	0.657348	-0.016008	0.657348	-0.0157582		0.655133	-0.022882	0.655133	-0.0233797		0.656267	-0.02675	0.656267	-0.0279318		0.657542	-0.032533	0.657542	-0.0332557		0.653612	-0.038837	0.653612	-0.0403517
	0.681525	-0.015879	0.681525	-0.0155642		0.678623	-0.022626	0.678623	-0.023214		0.682199	-0.026533	0.682199	-0.0277818		0.682285	-0.032316	0.682285	-0.0331268		0.679083	-0.038543	0.679083	-0.0402104
	0.705388	-0.01562	0.705388	-0.0153755		0.704768	-0.022368	0.704768	-0.0230313		0.705802	-0.026499	0.705802	-0.0276462		0.707756	-0.032159	0.707756	-0.0329949		0.705688	-0.038392	0.705688	-0.0400636
	0.733134	-0.015464	0.733134	-0.0151594		0.731239	-0.022084	0.731239	-0.0228481		0.731746	-0.026315	0.731746	-0.0274981		0.733381	-0.031787	0.733381	-0.032863		0.7328	-0.038169	0.7328	-0.0399148
	0.754695	-0.015143	0.754695	-0.0149939		0.752681	-0.022174	0.752681	-0.0227011		0.757517	-0.026225	0.757517	-0.027352		0.758378	-0.031328	0.758378	-0.0327349		0.756156	-0.03771	0.756156	-0.0397872
	0.78479	-0.015171	0.78479	-0.0147665		0.780293	-0.022071	0.780293	-0.0225136		0.782728	-0.026008	0.782728	-0.0272101		0.779726	-0.031202	0.779726	-0.0326261		0.781014	-0.037292	0.781014	-0.0396521
	0.805557	-0.015058	0.805557	-0.0146119		0.805697	-0.022018	0.805697	-0.0223429		0.804136	-0.025858	0.804136	-0.0270904		0.807465	-0.031167	0.807465	-0.0324855		0.803509	-0.037558	0.803509	-0.0395305
	0.832229	-0.014852	0.832229	-0.0144161		0.832276	-0.021973	0.832276	-0.022166		0.832743	-0.02539	0.832743	-0.0269315		0.832329	-0.031244	0.832329	-0.0323602		0.829727	-0.037064	0.829727	-0.0393893
	0.857527	-0.014673	0.857527	-0.0142333		0.85738	-0.021546	0.85738	-0.0220006		0.855385	-0.025336	0.855385	-0.0268067		0.857793	-0.031115	0.857793	-0.0322325		0.854638	-0.037261	0.854638	-0.0392559
	0.882937	-0.014547	0.882937	-0.0140524		0.882524	-0.021633	0.882524	-0.0218366		0.884372	-0.025182	0.884372	-0.0266479		0.884592	-0.030716	0.884592	-0.0320989		0.882624	-0.036702	0.882624	-0.0391069
	0.908042	-0.014262	0.908042	-0.0138764		0.906661	-0.020981	0.906661	-0.0216805		0.904379	-0.025006	0.904379	-0.0265391		0.90604	-0.030565	0.90604	-0.0319925		0.906307	-0.036696	0.906307	-0.0389814
	0.931064	-0.014006	0.931064	-0.0137173		0.932765	-0.021058	0.932765	-0.0215134		0.931324	-0.025018	0.931324	-0.0263935		0.934466	-0.030285	0.934466	-0.0318523		0.931651	-0.03619	0.931651	-0.0388477
	0.958176	-0.013702	0.958176	-0.0135326		0.957649	-0.020685	0.957649	-0.0213557		0.957596	-0.024833	0.957596	-0.0262525		0.956055	-0.030216	0.956055	-0.0317463		0.952933	-0.03596	0.952933	-0.038736
	0.981939	-0.013497	0.981939	-0.0133732		0.981432	-0.020802	0.981432	-0.0212063		0.981626	-0.024897	0.981626	-0.0261245		0.983013	-0.030114	0.983013	-0.0316148		0.982233	-0.036003	0.982233	-0.038583
	1.00658	-0.013283	1.00658	-0.0132103		1.00516	-0.020428	1.00516	-0.0210587		1.00897	-0.024583	1.00897	-0.0259798		1.0064	-0.030171	1.0064	-0.0315012		1.00805	-0.035638	1.00805	-0.0384489
	1.06003	-0.013096	1.06003	-0.012865		1.05781	-0.020281	1.05781	-0.0207358		1.06123	-0.024341	1.06123	-0.0257063		1.05989	-0.029524	1.05989	-0.0312437		1.05822	-0.035749	1.05822	-0.0381903
	1.11244	-0.012458	1.11244	-0.012537		1.10825	-0.020023	1.10825	-0.0204326		1.11133	-0.024001	1.11133	-0.0254477		1.11196	-0.029697	1.11196	-0.0309958		1.11068	-0.035065	1.11068	-0.0379225
	1.16326	-0.012551	1.16326	-0.0122285		1.16053	-0.019665	1.16053	-0.0201244		1.16031	-0.02388	1.16031	-0.0251983		1.16006	-0.029423	1.16006	-0.0307693		1.15928	-0.034719	1.15928	-0.0376771
	1.20922	-0.012501	1.20922	-0.0119574		1.20707	-0.01965	1.20707	-0.0198552		1.21285	-0.023795	1.21285	-0.0249345		1.21152	-0.029094	1.21152	-0.0305295		1.2116	-0.034212	1.2116	-0.0374154
	1.26093	-0.011989	1.26093	-0.0116612		1.25878	-0.019388	1.25878	-0.0195617		1.26141	-0.023602	1.26141	-0.024694		1.26029	-0.028916	1.26029	-0.0303046		1.26184	-0.034181	1.26184	-0.0371667
	1.31035	-0.011909	1.31035	-0.0113865		1.30806	-0.019196	1.30806	-0.0192874		1.31317	-0.02335	1.31317	-0.0244411		1.31254	-0.028748	1.31254	-0.0300664		1.30877	-0.034092	1.30877	-0.0369367
	1.36284	-0.0116	1.36284	-0.0111033		1.36165	-0.018958	1.36165	-0.0189949		1.36136	-0.022982	1.36136	-0.0242089		1.36051	-0.028623	1.36051	-0.02985		1.35807	-0.034116	1.35807	-0.0366973
	1.41169	-0.011223	1.41169	-0.0108477		1.41004	-0.018586	1.41004	-0.0187359		1.41164	-0.02315	1.41164	-0.0239699		1.41086	-0.028726	1.41086	-0.0296253		1.40986	-0.033954	1.40986	-0.0364483
	1.46379	-0.010882	1.46379	-0.0105831		1.46269	-0.01842	1.46269	-0.0184595		1.4609	-0.022864	1.4609	-0.0237388		1.46319	-0.028195	1.46319	-0.0293942		1.45972	-0.033788	1.45972	-0.036211
	1.51102	-0.010668	1.51102	-0.0103503		1.50991	-0.018452	1.50991	-0.0182163		1.51457	-0.022549	1.51457	-0.0234906		1.51084	-0.027952	1.51084	-0.0291861		1.50849	-0.033847	1.50849	-0.0359812
	1.56176	-0.010589	1.56176	-0.0101073		1.56023	-0.018231	1.56023	-0.0179619		1.5604	-0.022366	1.5604	-0.0232816		1.56196	-0.027842	1.56196	-0.0289651		1.56186	-0.033608	1.56186	-0.0357322
	1.61315	-0.01024	1.61315	-0.00986854		1.61213	-0.018041	1.61213	-0.0177046		1.60919	-0.022378	1.60919	-0.0230618		1.61027	-0.028032	1.61027	-0.0287585		1.61102	-0.033521	1.61102	-0.0355052
	1.66167	-0.009966	1.66167	-0.00964972		1.66054	-0.017922	1.66054	-0.0174692		1.65956	-0.022312	1.65956	-0.022838		1.66061	-0.027702	1.66061	-0.0285455		1.66032	-0.033378	1.66032	-0.0352797
	1.71143	-0.009854	1.71143	-0.00943176		1.70815	-0.017766	1.70815	-0.0172418		1.70777	-0.022265	1.70777	-0.0226266		1.71183	-0.02767	1.71183	-0.0283311		1.70998	-0.033261	1.70998	-0.0350549
	1.7611	-0.009718	1.7611	-0.00922055		1.76019	-0.017308	1.76019	-0.016998		1.76028	-0.022212	1.76028	-0.0223995		1.75974	-0.027479	1.75974	-0.0281327		1.75733	-0.033268	1.75733	-0.0348425
	1.81219	-0.009419	1.81219	-0.00900969		1.81067	-0.017209	1.81067	-0.0167661		1.81356	-0.021901	1.81356	-0.0221724		1.81206	-0.027633	1.81206	-0.0279183		1.81055	-0.033267	1.81055	-0.0346062
	1.86323	-0.009104	1.86323	-0.00880532		1.86211	-0.017059	1.86211	-0.0165343		1.86177	-0.02169	1.86177	-0.0219697		1.86217	-0.027399	1.86217	-0.0277152		1.85965	-0.033323	1.85965	-0.0343903
	1.91192	-0.008689	1.91192	-0.00861606		1.9114	-0.016994	1.9114	-0.0163164		1.90981	-0.021886	1.90981	-0.0217704		1.91485	-0.027315	1.91485	-0.027504		1.91065	-0.033345	1.91065	-0.0341683
	1.96463	-0.008721	1.96463	-0.00841725		1.9622	-0.016741	1.9622	-0.0160961		1.9611	-0.021686	1.9611	-0.0215604		1.9624	-0.027078	1.9624	-0.0273154		1.9622	-0.033212	1.9622	-0.0339462
	2.01487	-0.008399	2.01487	-0.00823342		2.00806	-0.016454	2.00806	-0.0159009		2.01058	-0.021605	2.01058	-0.0213606		2.0136	-0.026862	2.0136	-0.0271145		2.0116	-0.033117	2.0116	-0.0337354
	2.06075	-0.008145	2.06075	-0.0080703		2.05945	-0.016268	2.05945	-0.0156861		2.06141	-0.021269	2.06141	-0.0211581		2.06363	-0.026885	2.06363	-0.0269202		2.05923	-0.033103	2.05923	-0.0335342
	2.11315	-0.00793	2.11315	-0.00788933		2.11115	-0.016086	2.11115	-0.0154742		2.11146	-0.021127	2.11146	-0.0209614		2.11125	-0.026829	2.11125	-0.0267373		2.10964	-0.032926	2.10964	-0.0333232
	2.16327	-0.007778	2.16327	-0.00772144		2.16032	-0.015885	2.16032	-0.0152765		2.15955	-0.020916	2.15955	-0.020775		2.16121	-0.026746	2.16121	-0.0265473		2.15937	-0.032844	2.15937	-0.0331171
	2.21264	-0.007562	2.21264	-0.00756085		2.20879	-0.01559	2.20879	-0.0150852		2.21213	-0.020761	2.21213	-0.0205739		2.2137	-0.026594	2.2137	-0.0263498		2.21043	-0.032673	2.21043	-0.0329076
	2.26047	-0.007378	2.26047	-0.00740971		2.25653	-0.015673	2.25653	-0.0149002		2.26081	-0.020701	2.26081	-0.0203902		2.26239	-0.026058	2.26239	-0.0261686		2.25942	-0.032247	2.25942	-0.0327086
	2.3111	-0.007472	2.3111	-0.00725431		2.31049	-0.0154	2.31049	-0.0146951		2.31012	-0.0207	2.31012	-0.0202066		2.31323	-0.025951	2.31323	-0.0259814		2.31113	-0.032143	2.31113	-0.0325006
	2.35935	-0.007198	2.35935	-0.00711048		2.36069	-0.01497	2.36069	-0.014508		2.3608	-0.020562	2.3608	-0.0200205		2.36269	-0.025681	2.36269	-0.0258013		2.35979	-0.031837	2.35979	-0.0323067
	2.41452	-0.006954	2.41452	-0.00695098		2.40875	-0.014778	2.40875	-0.0143322		2.41119	-0.020191	2.41119	-0.0198379		2.41048	-0.02559	2.41048	-0.0256289		2.41143	-0.03168	2.41143	-0.032103
	2.46165	-0.006644	2.46165	-0.00681881		2.45871	-0.014571	2.45871	-0.0141527		2.46274	-0.019774	2.46274	-0.0196537		2.45986	-0.025429	2.45986	-0.0254527		2.46027	-0.031583	2.46027	-0.0319123
	2.5133	-0.006744	2.5133	-0.00667812		2.51272	-0.014418	2.51272	-0.0139626		2.51196	-0.019579	2.51196	-0.0194802		2.51244	-0.025428	2.51244	-0.0252671		2.51032	-0.031432	2.51032	-0.0317187
	2.56296	-0.006452	2.56296	-0.00654686		2.56112	-0.014211	2.56112	-0.0137954		2.56065	-0.019184	2.56065	-0.0193108		2.56015	-0.025426	2.56015	-0.0251004		2.5629	-0.031129	2.5629	-0.0315173
	2.61335	-0.006407	2.61335	-0.00641754		2.60805	-0.01391	2.60805	-0.0136362		2.61046	-0.01944	2.61046	-0.0191398		2.60919	-0.024883	2.60919	-0.0249309		2.61137	-0.031093	2.61137	-0.0313336
	2.66192	-0.006061	2.66192	-0.0062965		2.65903	-0.013769	2.65903	-0.0134664		2.6612	-0.019363	2.6612	-0.018968		2.66309	-0.024719	2.66309	-0.0247465		2.66161	-0.030843	2.66161	-0.0311449
	2.70997	-0.006092	2.70997	-0.00618013		2.70803	-0.013474	2.70803	-0.0133063		2.70851	-0.019065	2.70851	-0.0188099		2.71159	-0.024524	2.71159	-0.0245825		2.71071	-0.030653	2.71071	-0.0309623
	2.75852	-0.005794	2.75852	-0.00606584		2.7595	-0.01322	2.7595	-0.0131413		2.75866	-0.01887	2.75866	-0.0186445		2.76028	-0.024476	2.76028	-0.0244194		2.75864	-0.030563	2.75864	-0.0307857
	2.81167	-0.005731	2.81167	-0.00594444		2.81099	-0.013066	2.81099	-0.0129793		2.81216	-0.018668	2.81216	-0.0184705		2.8101	-0.02457	2.8101	-0.0242543		2.8115	-0.030325	2.8115	-0.0305929
	2.86145	-0.005485	2.86145	-0.00583414		2.85955	-0.013011	2.85955	-0.0128294		2.86104	-0.018674	2.86104	-0.0183137		2.86099	-0.024432	2.86099	-0.0240875		2.86016	-0.030104	2.86016	-0.0304172
	2.91028	-0.005556	2.91028	-0.00572905		2.91118	-0.012877	2.91118	-0.0126731		2.91034	-0.018246	2.91034	-0.0181576		2.91145	-0.024071	2.91145	-0.0239238		2.9081	-0.030262	2.9081	-0.0302456
	2.96329	-0.005218	2.96329	-0.00561834		2.95857	-0.012683	2.95857	-0.0125322		2.96071	-0.018219	2.96071	-0.0180002		2.96263	-0.023745	2.96263	-0.0237595		2.96057	-0.030034	2.96057	-0.0300597
	3.01343	-0.005127	3.01343	-0.00551676		3.01056	-0.012541	3.01056	-0.0123805		3.01112	-0.017953	3.01112	-0.0178449		3.01135	-0.023591	3.01135	-0.0236048		3.0127	-0.029848	3.0127	-0.0298769
	3.06374	-0.004965	3.06374	-0.00541782		3.05902	-0.012576	3.05902	-0.0122417		3.06193	-0.017814	3.06193	-0.0176904		3.06485	-0.023349	3.06485	-0.0234367		3.0622	-0.029606	3.0622	-0.029705
	3.11395	-0.005009	3.11395	-0.00532195		3.11061	-0.012256	3.11061	-0.0120967		3.11023	-0.017459	3.11023	-0.0175455		3.11123	-0.023148	3.11123	-0.0232925		3.1119	-0.029177	3.1119	-0.0295341
	3.16265	-0.004654	3.16265	-0.00523164		3.16174	-0.012005	3.16174	-0.0119557		3.16237	-0.017479	3.16237	-0.0173912		3.16161	-0.023047	3.16161	-0.0231375		3.15856	-0.029107	3.15856	-0.0293751
	3.21047	-0.004631	3.21047	-0.00514544		3.21141	-0.011954	3.21141	-0.0118214		3.2112	-0.017364	3.2112	-0.0172486		3.21039	-0.022742	3.21039	-0.0229889		3.20919	-0.029368	3.20919	-0.0292042
	3.26074	-0.004702	3.26074	-0.00505742		3.25889	-0.011603	3.25889	-0.0116952		3.2587	-0.017544	3.2587	-0.0171117		3.25771	-0.022625	3.25771	-0.0228463		3.26186	-0.029061	3.26186	-0.0290282
	3.31269	-0.004704	3.31269	-0.00496914		3.31032	-0.011718	3.31032	-0.0115611		3.31241	-0.017274	3.31241	-0.016959		3.31011	-0.022608	3.31011	-0.0226899		3.30949	-0.028798	3.30949	-0.0288706
	3.36224	-0.004456	3.36224	-0.00488741		3.3585	-0.011646	3.3585	-0.0114377		3.36141	-0.016993	3.36141	-0.0168215		3.35878	-0.02255	3.35878	-0.0225463		3.36149	-0.02864	3.36149	-0.0287002
	3.41013	-0.00435	3.41013	-0.00481066		3.41119	-0.01149	3.41119	-0.0113054		3.40791	-0.016989	3.40791	-0.0166927		3.4123	-0.022606	3.4123	-0.0223899		3.41136	-0.028751	3.41136	-0.0285383
	3.46238	-0.004014	3.46238	-0.00472935		3.45962	-0.011379	3.45962	-0.0111859		3.46139	-0.016844	3.46139	-0.0165466		3.46241	-0.022648	3.46241	-0.0222452		3.45967	-0.028508	3.45967	-0.028383
	3.50979	-0.004098	3.50979	-0.00465769		3.51139	-0.011292	3.51139	-0.0110606		3.51321	-0.016581	3.51321	-0.016407		3.5121	-0.02234	3.5121	-0.0221031		3.50929	-0.028588	3.50929	-0.028225
	3.5612	-0.004102	3.5612	-0.00458221		3.5612	-0.01108	3.5612	-0.0109423		3.56094	-0.016561	3.56094	-0.0162801		3.56182	-0.022536	3.56182	-0.0219624		3.5602	-0.028462	3.5602	-0.0280644
	3.60872	-0.004118	3.60872	-0.00451444		3.61097	-0.010864	3.61097	-0.0108263		3.61107	-0.016502	3.61107	-0.0161485		3.61445	-0.022262	3.61445	-0.0218151		3.61032	-0.028244	3.61032	-0.0279079
	3.66072	-0.004015	3.66072	-0.00444242		3.65946	-0.010834	3.65946	-0.0107153		3.6625	-0.016349	3.6625	-0.0160154		3.66266	-0.02202	3.66266	-0.0216816		3.66091	-0.028145	3.66091	-0.0277514
	3.71133	-0.003908	3.71133	-0.0043744		3.70996	-0.010786	3.70996	-0.0106018		3.71201	-0.016323	3.71201	-0.0158889		3.70838	-0.022155	3.70838	-0.0215562		3.71153	-0.028182	3.71153	-0.0275964
	3.76238	-0.004007	3.76238	-0.0043078		3.76124	-0.010561	3.76124	-0.0104887		3.75979	-0.016322	3.75979	-0.0157684		3.7604	-0.022268	3.7604	-0.0214149		3.76215	-0.028062	3.76215	-0.0274428
	3.81204	-0.00378	3.81204	-0.00424488		3.81122	-0.010496	3.81122	-0.0103804		3.81099	-0.016011	3.81099	-0.015641		3.80943	-0.022111	3.80943	-0.0212832		3.81099	-0.028074	3.81099	-0.0272961
	3.86179	-0.003859	3.86179	-0.00418367		3.86122	-0.010373	3.86122	-0.0102742		3.8584	-0.015937	3.8584	-0.0155246		3.86173	-0.021815	3.86173	-0.0211442		3.85986	-0.028127	3.85986	-0.0271506
	3.91224	-0.003884	3.91224	-0.00412339		3.91077	-0.010291	3.91077	-0.0101708		3.91158	-0.015751	3.91158	-0.0153957		3.91225	-0.021745	3.91225	-0.0210113		3.91147	-0.027696	3.91147	-0.0269985
	3.96247	-0.003744	3.96247	-0.00406511		3.95999	-0.01016	3.95999	-0.0100699		3.96059	-0.015569	3.96059	-0.0152785		3.95906	-0.021575	3.95906	-0.0208895		3.96213	-0.027759	3.96213	-0.0268506
	4.01296	-0.003836	4.01296	-0.00400823		4.01224	-0.010263	4.01224	-0.0099648		4.01009	-0.015818	4.01009	-0.0151617		4.01251	-0.021515	4.01251	-0.0207517		4.00942	-0.027712	4.00942	-0.0267139
	4.06204	-0.003628	4.06204	-0.00395451		4.05987	-0.009839	4.05987	-0.00987074		4.06232	-0.015471	4.06232	-0.0150401		4.06234	-0.021356	4.06234	-0.0206247		4.05973	-0.027599	4.05973	-0.0265697
	4.11377	-0.003463	4.11377	-0.00389955		4.1094	-0.009897	4.1094	-0.00977467		4.11313	-0.015552	4.11313	-0.0149234		4.11158	-0.021231	4.11158	-0.0205005		4.11096	-0.027485	4.11096	-0.0264244
	4.16193	-0.00361	4.16193	-0.00384983		4.16206	-0.009433	4.16206	-0.00967441		4.15981	-0.015359	4.15981	-0.0148176		4.16313	-0.021162	4.16313	-0.0203718		4.16133	-0.027647	4.16133	-0.0262829
	4.21096	-0.003724	4.21096	-0.00380064		4.21005	-0.009613	4.21005	-0.00958471		4.2129	-0.015177	4.2129	-0.0146988		4.21493	-0.020952	4.21493	-0.0202438		4.20939	-0.027346	4.20939	-0.0261491
	4.26136	-0.00362	4.26136	-0.00375151		4.2576	-0.00979	4.2576	-0.00949735		4.26061	-0.015005	4.26061	-0.0145935		4.2599	-0.020873	4.2599	-0.0201338		4.25993	-0.027317	4.25993	-0.0260098
	4.3123	-0.003529	4.3123	-0.0037033		4.30931	-0.009469	4.30931	-0.00940409		4.31114	-0.015031	4.31114	-0.0144833		4.31193	-0.020782	4.31193	-0.0200079		4.31157	-0.027153	4.31157	-0.0258687
	4.36057	-0.003581	4.36057	-0.0036589		4.35877	-0.009308	4.35877	-0.0093165		4.36018	-0.014767	4.36018	-0.0143778		4.36211	-0.020862	4.36211	-0.0198877		4.35914	-0.026899	4.35914	-0.0257401
	4.41233	-0.003378	4.41233	-0.00361267		4.41121	-0.009166	4.41121	-0.00922534		4.41003	-0.014796	4.41003	-0.014272		4.409	-0.02063	4.409	-0.0197765		4.4103	-0.026879	4.4103	-0.0256029
	4.45984	-0.003457	4.45984	-0.00357143		4.45962	-0.009068	4.45962	-0.00914271		4.46262	-0.014548	4.46262	-0.0141619		4.45885	-0.020545	4.45885	-0.0196594		4.46081	-0.02719	4.46081	-0.0254689
	4.51394	-0.003499	4.51394	-0.00352583		4.50841	-0.008887	4.50841	-0.0090609		4.51127	-0.014584	4.51127	-0.0140613		4.51044	-0.020313	4.51044	-0.0195395		4.51227	-0.026804	4.51227	-0.0253336
	4.56172	-0.003216	4.56172	-0.00348674		4.55997	-0.008843	4.55997	-0.008976		4.56029	-0.014453	4.56029	-0.0139613		4.56076	-0.020213	4.56076	-0.0194238		4.56041	-0.026599	4.56041	-0.0252083
	4.61051	-0.00328	4.61051	-0.00344791		4.60992	-0.008848	4.60992	-0.00889524		4.61204	-0.014177	4.61204	-0.013857		4.61237	-0.020031	4.61237	-0.0193064		4.61128	-0.02632	4.61128	-0.0250771
	4.66216	-0.003206	4.66216	-0.00340798		4.66133	-0.008738	4.66133	-0.00881363		4.66128	-0.014331	4.66128	-0.0137592		4.66007	-0.019885	4.66007	-0.019199		4.66225	-0.026349	4.66225	-0.0249469
	4.71019	-0.003244	4.71019	-0.00337192		4.71398	-0.008795	4.71398	-0.00873161		4.71182	-0.014201	4.71182	-0.0136601		4.70977	-0.019915	4.70977	-0.0190882		4.71119	-0.026176	4.71119	-0.024823
	4.76106	-0.003104	4.76106	-0.00333478		4.76152	-0.008436	4.76152	-0.00865888		4.7615	-0.01396	4.7615	-0.0135639		4.76149	-0.019555	4.76149	-0.018974		4.75992	-0.026046	4.75992	-0.0247008
	4.81243	-0.003096	4.81243	-0.00329837		4.80787	-0.008372	4.80787	-0.00858916		4.8121	-0.013907	4.8121	-0.0134672		4.80968	-0.019414	4.80968	-0.0188688		4.81095	-0.025836	4.81095	-0.0245741
	4.85998	-0.003144	4.85998	-0.00326561		4.85985	-0.008439	4.85985	-0.00851233		4.85967	-0.013991	4.85967	-0.0133775		4.86012	-0.019353	4.86012	-0.0187597		4.85975	-0.0258	4.85975	-0.024454
	4.90866	-0.002967	4.90866	-0.00323299		4.91153	-0.008324	4.91153	-0.00843735		4.90852	-0.013893	4.90852	-0.0132865		4.9104	-0.019234	4.9104	-0.0186521		4.91209	-0.02545	4.91209	-0.0243264
	4.95977	-0.003161	4.95977	-0.00319971		4.95728	-0.008384	4.95728	-0.00837212		4.95789	-0.013695	4.95789	-0.0131957		4.96153	-0.019021	4.96153	-0.0185438		4.96216	-0.025587	4.96216	-0.0242056
	5.00999	-0.003003	5.00999	-0.00316794		5.01159	-0.008131	5.01159	-0.00829607		5.01222	-0.013638	5.01222	-0.0130972		5.01119	-0.019038	5.01119	-0.0184397		5.01314	-0.025321	5.01314	-0.0240837
	5.11281	-0.002933	5.11281	-0.00310568		5.10896	-0.008015	5.10896	-0.00816335		5.10968	-0.013495	5.10968	-0.0129238		5.11254	-0.018792	5.11254	-0.0182305		5.1151	-0.025083	5.1151	-0.0238433
	5.21492	-0.002915	5.21492	-0.00304737		5.21117	-0.007923	5.21117	-0.00802889		5.21331	-0.01319	5.21331	-0.0127442		5.21164	-0.018723	5.21164	-0.0180301		5.21223	-0.024889	5.21223	-0.0236187
	5.31368	-0.002937	5.31368	-0.00299411		5.31167	-0.007618	5.31167	-0.00790135		5.31453	-0.013161	5.31453	-0.0125734		5.31364	-0.018585	5.31364	-0.017828		5.31289	-0.02456	5.31289	-0.02339
	5.41126	-0.002914	5.41126	-0.00294434		5.41236	-0.00742	5.41236	-0.00777802		5.41053	-0.012914	5.41053	-0.0124155		5.41229	-0.01843	5.41229	-0.0176365		5.41333	-0.024696	5.41333	-0.0231662
	5.51237	-0.002907	5.51237	-0.00289558		5.51169	-0.007403	5.51169	-0.00766057		5.51092	-0.012569	5.51092	-0.0122545		5.51218	-0.017945	5.51218	-0.0174465		5.51194	-0.024171	5.51194	-0.0229504
	5.61383	-0.002745	5.61383	-0.00284938		5.60933	-0.007334	5.60933	-0.00754903		5.61191	-0.012509	5.61191	-0.0120967		5.61372	-0.017985	5.61372	-0.0172572		5.60923	-0.024132	5.60923	-0.0227414
	5.71676	-0.00289	5.71676	-0.00280513		5.71135	-0.007143	5.71135	-0.00743647		5.71435	-0.012247	5.71435	-0.0119408		5.71176	-0.017715	5.71176	-0.0170781		5.71513	-0.023715	5.71513	-0.0225181
	5.81205	-0.002807	5.81205	-0.00276637		5.81057	-0.007039	5.81057	-0.00733077		5.81493	-0.011853	5.81493	-0.0117917		5.81418	-0.017578	5.81418	-0.0168947		5.81047	-0.023576	5.81047	-0.0223208
	5.91308	-0.002662	5.91308	-0.00272748		5.91337	-0.006849	5.91337	-0.00722502		5.91096	-0.011695	5.91096	-0.0116528		5.91399	-0.017453	5.91399	-0.0167196		5.9134	-0.023376	5.9134	-0.0221117
	6.01291	-0.002732	6.01291	-0.00269113		6.01195	-0.006782	6.01195	-0.00712707		6.00915	-0.011517	6.00915	-0.0115143		6.01487	-0.016866	6.01487	-0.0165461		6.01401	-0.02306	6.01401	-0.021911
	6.11087	-0.002916	6.11087	-0.00265737		6.11056	-0.006617	6.11056	-0.00703234		6.11203	-0.011406	6.11203	-0.0113728		6.11464	-0.016792	6.11464	-0.016378		6.11253	-0.022923	6.11253	-0.0217181
	6.21431	-0.00268	6.21431	-0.00262365		6.21478	-0.006552	6.21478	-0.00693563		6.21281	-0.011195	6.21281	-0.0112378		6.21181	-0.016545	6.21181	-0.0162175		6.21149	-0.022569	6.21149	-0.0215278
	6.31345	-0.002569	6.31345	-0.00259307		6.30959	-0.006406	6.30959	-0.00685058		6.31374	-0.011208	6.31374	-0.0111059		6.31003	-0.016524	6.31003	-0.0160583		6.31277	-0.022457	6.31277	-0.0213366
	6.41132	-0.002696	6.41132	-0.00256447		6.41208	-0.006457	6.41208	-0.00676166		6.41236	-0.010825	6.41236	-0.0109803		6.41094	-0.016704	6.41094	-0.015898		6.41298	-0.022068	6.41298	-0.0211508
	6.51236	-0.002716	6.51236	-0.00253649		6.5113	-0.006477	6.5113	-0.00667845		6.51182	-0.010835	6.51182	-0.0108568		6.51067	-0.016219	6.51067	-0.0157427		6.51195	-0.02194	6.51195	-0.0209706
	6.61484	-0.002796	6.61484	-0.00250964		6.6112	-0.006505	6.6112	-0.00659741		6.61272	-0.010715	6.61272	-0.0107346		6.61095	-0.015952	6.61095	-0.0155896		6.61027	-0.02167	6.61027	-0.0207948
	6.71429	-0.002601	6.71429	-0.00248495		6.71135	-0.00628	6.71135	-0.00651882		6.71001	-0.010749	6.71001	-0.0106197		6.71369	-0.015884	6.71369	-0.0154359		6.71183	-0.021456	6.71183	-0.0206164
	6.81327	-0.002581	6.81327	-0.00246166		6.81275	-0.006134	6.81275	-0.00644187		6.81332	-0.010601	6.81332	-0.0105006		6.81453	-0.015453	6.81453	-0.015288		6.81455	-0.021226	6.81455	-0.0204393
	6.91286	-0.002538	6.91286	-0.00243942		6.90909	-0.005987	6.90909	-0.00637109		6.91169	-0.010387	6.91169	-0.0103901		6.90959	-0.015222	6.90959	-0.0151512		6.9132	-0.021101	6.9132	-0.0202723
	7.01378	-0.002631	7.01378	-0.00241804		7.01212	-0.006015	7.01212	-0.00629783		7.01274	-0.009986	7.01274	-0.0102794		7.0111	-0.015143	7.0111	-0.015008		7.01507	-0.020866	7.01507	-0.0201029
	7.11311	-0.002708	7.11311	-0.00239807		7.10916	-0.005863	7.10916	-0.00623104		7.11037	-0.010197	7.11037	-0.010175		7.10898	-0.015016	7.10898	-0.0148725		7.11049	-0.020295	7.11049	-0.019947
	7.21507	-0.002651	7.21507	-0.00237863		7.21048	-0.005927	7.21048	-0.00616349		7.21511	-0.010089	7.21511	-0.0100657		7.21151	-0.014752	7.21151	-0.0147334		7.20853	-0.019973	7.20853	-0.0197895
	7.31277	-0.002571	7.31277	-0.00236092		7.31258	-0.005845	7.31258	-0.00609761		7.31235	-0.010001	7.31235	-0.00996678		7.31125	-0.014758	7.31125	-0.0146007		7.31307	-0.019885	7.31307	-0.0196246
	7.41486	-0.002572	7.41486	-0.00234335		7.41201	-0.005816	7.41201	-0.00603548		7.4145	-0.009988	7.4145	-0.00986537		7.41454	-0.014517	7.41454	-0.0144659		7.41267	-0.019533	7.41267	-0.0194703
	7.51407	-0.002607	7.51407	-0.00232712		7.51189	-0.005703	7.51189	-0.00597502		7.51323	-0.009662	7.51323	-0.00976974		7.51024	-0.014336	7.51024	-0.0143434		7.51173	-0.019662	7.51173	-0.0193195
	7.61387	-0.002485	7.61387	-0.00231159		7.60974	-0.005806	7.60974	-0.00591759		7.61189	-0.009467	7.61189	-0.00967645		7.6149	-0.014157	7.6149	-0.0142121		7.61388	-0.019542	7.61388	-0.0191667
	7.7105	-0.002507	7.7105	-0.00229727		7.71245	-0.005802	7.71245	-0.00585916		7.71247	-0.00943	7.71247	-0.00958361		7.7118	-0.013651	7.7118	-0.0140928		7.71318	-0.019492	7.71318	-0.0190209
	7.81494	-0.00255	7.81494	-0.00228254		7.80968	-0.005696	7.80968	-0.00580554		7.81536	-0.009404	7.81536	-0.00949095		7.81598	-0.013912	7.81598	-0.013967		7.8143	-0.019096	7.8143	-0.0188749
	7.91592	-0.002642	7.91592	-0.00226899		7.91255	-0.005592	7.91255	-0.00575053		7.91392	-0.009232	7.91392	-0.00940432		7.91422	-0.013682	7.91422	-0.0138506		7.91434	-0.01909	7.91434	-0.018733
	8.01264	-0.002381	8.01264	-0.00225662		8.01005	-0.005576	8.01005	-0.00569995		8.01388	-0.009502	8.01388	-0.00931853		8.01272	-0.013366	8.01272	-0.0137361		8.01399	-0.018593	8.01399	-0.0185941
	8.11065	-0.002536	8.11065	-0.00224465		8.11088	-0.00547	8.11088	-0.0056492		8.11222	-0.009201	8.11222	-0.00923611		8.11086	-0.013444	8.11086	-0.0136242		8.11268	-0.018624	8.11268	-0.0184588
	8.21399	-0.002654	8.21399	-0.00223262		8.2111	-0.005424	8.2111	-0.00560025		8.21508	-0.00909	8.21508	-0.00915195		8.21571	-0.013231	8.21571	-0.0135068		8.21281	-0.018359	8.21281	-0.0183239
	8.31578	-0.002606	8.31578	-0.00222132		8.31302	-0.005382	8.31302	-0.00555194		8.31314	-0.009008	8.31314	-0.00907361		8.31372	-0.013256	8.31372	-0.0133992		8.31625	-0.018428	8.31625	-0.018187
	8.41394	-0.002567	8.41394	-0.00221091		8.41337	-0.005345	8.41337	-0.00550577		8.41353	-0.008844	8.41353	-0.00899526		8.41174	-0.012953	8.41174	-0.0132936		8.41608	-0.017841	8.41608	-0.0180572
	8.512	-0.002412	8.512	-0.00220096		8.51252	-0.005285	8.51252	-0.00546147		8.51393	-0.008834	8.51393	-0.00891874		8.51527	-0.01279	8.51527	-0.0131841		8.51634	-0.017991	8.51634	-0.017929
	8.61285	-0.002546	8.61285	-0.00219117		8.6121	-0.005235	8.6121	-0.00541824		8.61403	-0.008533	8.61403	-0.00884422		8.61161	-0.012797	8.61161	-0.0130841		8.61271	-0.017611	8.61271	-0.0178078
	8.71064	-0.00255	8.71064	-0.00218209		8.71184	-0.005191	8.71184	-0.00537615		8.71418	-0.008852	8.71418	-0.00877138		8.71167	-0.012801	8.71167	-0.0129822		8.71277	-0.017963	8.71277	-0.0176841
	8.81415	-0.002524	8.81415	-0.00217288		8.8099	-0.005147	8.8099	-0.00533592		8.81356	-0.008531	8.81356	-0.00870077		8.81108	-0.012441	8.81108	-0.0128827		8.81338	-0.017726	8.81338	-0.0175618
	8.91515	-0.002494	8.91515	-0.00216428		8.91493	-0.005217	8.91493	-0.00529404		8.91136	-0.008579	8.91136	-0.00863285		8.91323	-0.012367	8.91323	-0.0127825		8.9118	-0.017431	8.9118	-0.0174441
	9.0139	-0.002485	9.0139	-0.00215621		9.01188	-0.005152	9.01188	-0.00525646		9.01229	-0.008593	9.01229	-0.00856433		9.01103	-0.012028	9.01103	-0.0126882		9.0127	-0.017273	9.0127	-0.0173255
	9.11252	-0.002481	9.11252	-0.00214848		9.11128	-0.005154	9.11128	-0.00521895		9.1117	-0.008371	9.1117	-0.00849838		9.115	-0.012175	9.115	-0.0125898		9.11192	-0.017011	9.11192	-0.0172108
	9.20921	-0.002277	9.20921	-0.00214119		9.20946	-0.004952	9.20946	-0.00518289		9.21119	-0.008252	9.21119	-0.00843386		9.21608	-0.011963	9.21608	-0.012496		9.21103	-0.016926	9.21103	-0.0170981
	9.31414	-0.002436	9.31414	-0.00213359		9.31119	-0.004994	9.31119	-0.00514652		9.31197	-0.008191	9.31197	-0.00836997		9.3138	-0.011742	9.3138	-0.0124069		9.30968	-0.016719	9.30968	-0.0169877
	9.41513	-0.002445	9.41513	-0.00212656		9.41417	-0.00492	9.41417	-0.00511069		9.41553	-0.0081	9.41553	-0.00830581		9.41576	-0.011759	9.41576	-0.0123156		9.41204	-0.016352	9.41204	-0.0168751
	9.51643	-0.002411	9.51643	-0.00211977		9.51179	-0.005098	9.51179	-0.00507761		9.5144	-0.008082	9.5144	-0.00824595		9.51389	-0.011668	9.51389	-0.0122293		9.51211	-0.016435	9.51211	-0.0167668
	9.61316	-0.002571	9.61316	-0.00211353		9.61352	-0.005022	9.61352	-0.00504402		9.6089	-0.008172	9.6089	-0.00818995		9.60916	-0.011677	9.60916	-0.012147		9.61141	-0.016153	9.61141	-0.0166611
	9.7113	-0.002386	9.7113	-0.00210741		9.71143	-0.005047	9.71143	-0.00501252		9.71145	-0.008034	9.71145	-0.00813049		9.7112	-0.0117	9.7112	-0.0120604		9.71386	-0.015988	9.71386	-0.0165538
	9.80851	-0.002419	9.80851	-0.00210156		9.81275	-0.005013	9.81275	-0.00498072		9.81246	-0.007916	9.81246	-0.00807323		9.81187	-0.011528	9.81187	-0.0119765		9.81401	-0.015961	9.81401	-0.0164507
	9.9146	-0.002541	9.9146	-0.0020954		9.91404	-0.004865	9.91404	-0.00494974		9.91152	-0.007911	9.91152	-0.0080183		9.91443	-0.011297	9.91443	-0.0118926		9.91402	-0.015935	9.91402	-0.0163493
	10.0125	-0.002518	10.0125	-0.0020899		10.0129	-0.004928	10.0129	-0.00492025		10.0107	-0.008028	10.0107	-0.00796451		10.0164	-0.0113	10.0164	-0.0118106		10.0139	-0.015717	10.0139	-0.0162497
	10.1126	-0.002344	10.1126	-0.00208446		10.1119	-0.004994	10.1119	-0.00489141		10.1142	-0.007707	10.1142	-0.00790954		10.1119	-0.010985	10.1119	-0.0117352		10.1112	-0.015783	10.1112	-0.0161542
	10.2111	-0.002397	10.2111	-0.00207928		10.2093	-0.004823	10.2093	-0.00486372		10.2104	-0.007881	10.2104	-0.00785956		10.2124	-0.010996	10.2124	-0.0116572		10.2112	-0.015711	10.2112	-0.0160576
	10.311	-0.002449	10.311	-0.00207419		10.3116	-0.004868	10.3116	-0.00483531		10.3107	-0.0076	10.3107	-0.00780858		10.3119	-0.011139	10.3119	-0.0115813		10.3125	-0.015278	10.3125	-0.0159612
	10.4109	-0.002407	10.4109	-0.00206924		10.4118	-0.004916	10.4118	-0.00480814		10.4122	-0.00761	10.4122	-0.00775807		10.4158	-0.011188	10.4158	-0.0115034		10.4101	-0.015322	10.4101	-0.0158699
	10.512	-0.002453	10.512	-0.00206439		10.5094	-0.004816	10.5094	-0.00478225		10.5144	-0.007563	10.5144	-0.00770827		10.514	-0.01108	10.514	-0.0114311		10.5135	-0.01529	10.5135	-0.0157746
	10.6127	-0.002293	10.6127	-0.00205969		10.6133	-0.004781	10.6133	-0.00475536		10.6093	-0.007472	10.6093	-0.00766299		10.6158	-0.011011	10.6158	-0.0113574		10.6125	-0.015046	10.6125	-0.0156848
	10.711	-0.002343	10.711	-0.00205523		10.7122	-0.004652	10.7122	-0.0047303		10.7129	-0.007455	10.7129	-0.00761456		10.7148	-0.010962	10.7148	-0.0112871		10.7136	-0.014998	10.7136	-0.0155946
	10.814	-0.002278	10.814	-0.00205068		10.8086	-0.004836	10.8086	-0.00470643		10.8085	-0.007504	10.8085	-0.00757084		10.8113	-0.010692	10.8113	-0.0112195		10.8134	-0.015039	10.8134	-0.0155069
	10.9124	-0.002245	10.9124	-0.00204645		10.912	-0.004789	10.912	-0.00468137		10.9124	-0.007346	10.9124	-0.00752425		10.9117	-0.010832	10.9117	-0.0111505		10.9118	-0.014896	10.9118	-0.0154217
	11.0138	-0.002216	11.0138	-0.0020422		11.0139	-0.004757	11.0139	-0.00465721		11.0136	-0.007275	11.0136	-0.00747984		11.0159	-0.01064	11.0159	-0.0110801		11.0125	-0.014799	11.0125	-0.0153359
	11.1147	-0.002253	11.1147	-0.00203807		11.1103	-0.004821	11.1103	-0.00463483		11.113	-0.007303	11.113	-0.00743709		11.1125	-0.010591	11.1125	-0.0110159		11.109	-0.014627	11.109	-0.0152549
	11.2106	-0.002274	11.2106	-0.00203424		11.2146	-0.004672	11.2146	-0.00461112		11.2126	-0.007254	11.2126	-0.00739508		11.2094	-0.010539	11.2094	-0.0109526		11.2113	-0.014485	11.2113	-0.0151703
	11.3122	-0.002229	11.3122	-0.00203027		11.3096	-0.004663	11.3096	-0.00458997		11.312	-0.007313	11.312	-0.00735403		11.3122	-0.010592	11.3122	-0.0108865		11.3114	-0.014246	11.3114	-0.0150888
	11.4118	-0.002419	11.4118	-0.00202646		11.4097	-0.004633	11.4097	-0.0045681		11.4105	-0.00738	11.4105	-0.00731415		11.4125	-0.010663	11.4125	-0.0108231		11.4119	-0.014278	11.4119	-0.0150081
	11.5142	-0.002239	11.5142	-0.00202263		11.5096	-0.004394	11.5096	-0.00454671		11.511	-0.007052	11.511	-0.00727422		11.5157	-0.010438	11.5157	-0.010759		11.5129	-0.014177	11.5129	-0.0149284
	11.6148	-0.002338	11.6148	-0.00201895		11.6144	-0.004729	11.6144	-0.00452472		11.6173	-0.007212	11.6173	-0.00723286		11.6158	-0.010509	11.6158	-0.0106978		11.6129	-0.014209	11.6129	-0.0148505
	11.7148	-0.002306	11.7148	-0.00201536		11.7125	-0.004537	11.7125	-0.00450454		11.7144	-0.007032	11.7144	-0.00719578		11.714	-0.010319	11.714	-0.0106387		11.7116	-0.014268	11.7116	-0.0147748
	11.8144	-0.002253	11.8144	-0.00201185		11.8147	-0.004709	11.8147	-0.0044839		11.812	-0.007012	11.812	-0.00715924		11.8136	-0.010292	11.8136	-0.0105798		11.8135	-0.014116	11.8135	-0.0146978
	11.9126	-0.002231	11.9126	-0.00200845		11.9122	-0.004569	11.9122	-0.00446457		11.9118	-0.007199	11.9118	-0.00712258		11.9152	-0.010221	11.9152	-0.0105207		11.9113	-0.014188	11.9113	-0.014625
	12.0144	-0.002239	12.0144	-0.00200499		12.0096	-0.004593	12.0096	-0.00444561		12.0118	-0.006775	12.0118	-0.00708653		12.0145	-0.010193	12.0145	-0.0104638		12.0116	-0.014346	12.0116	-0.0145513
	12.1151	-0.002195	12.1151	-0.00200163		12.1139	-0.004437	12.1139	-0.00442565		12.1112	-0.007202	12.1112	-0.0070514		12.1147	-0.01024	12.1147	-0.0104073		12.1123	-0.014009	12.1123	-0.0144785
	12.2111	-0.00227	12.2111	-0.00199847		12.2127	-0.004243	12.2127	-0.0044071		12.2118	-0.00704	12.2118	-0.00701648		12.2143	-0.010109	12.2143	-0.0103521		12.2139	-0.013885	12.2139	-0.0144061
	12.3131	-0.002096	12.3131	-0.00199517		12.3135	-0.004458	12.3135	-0.00438849		12.3119	-0.006934	12.3119	-0.00698237		12.3138	-0.010153	12.3138	-0.0102978		12.3109	-0.013713	12.3109	-0.0143379
	12.4117	-0.002089	12.4117	-0.00199203		12.4106	-0.004513	12.4106	-0.00437086		12.4139	-0.00695	12.4139	-0.00694823		12.4125	-0.009854	12.4125	-0.0102448		12.4096	-0.013672	12.4096	-0.0142695
	12.513	-0.00239	12.513	-0.00198885		12.5156	-0.00437	12.5156	-0.00435211		12.5123	-0.007005	12.5123	-0.00691592		12.514	-0.009989	12.514	-0.0101911		12.5132	-0.013659	12.5132	-0.0141987
	12.6118	-0.002273	12.6118	-0.00198578		12.6137	-0.004413	12.6137	-0.00433488		12.6149	-0.006847	12.6149	-0.00688287		12.6169	-0.009964	12.6169	-0.0101375		12.6135	-0.013734	12.6135	-0.0141312
	12.7115	-0.002304	12.7115	-0.00198273		12.7137	-0.004319	12.7137	-0.0043176		12.7149	-0.006989	12.7149	-0.00685118		12.7123	-0.009936	12.7123	-0.0100885		12.7141	-0.013694	12.7141	-0.0140644
	12.811	-0.002037	12.811	-0.00197973		12.8114	-0.004359	12.8114	-0.00430098		12.811	-0.006908	12.811	-0.0068213		12.8162	-0.009877	12.8162	-0.0100361		12.8124	-0.013671	12.8124	-0.014
	12.9121	-0.002245	12.9121	-0.00197671		12.9089	-0.004479	12.9089	-0.00428464		12.9117	-0.006693	12.9117	-0.0067905		12.9137	-0.009783	12.9137	-0.0099876		12.9123	-0.013679	12.9123	-0.0139355
	13.0113	-0.002075	13.0113	-0.00197379		13.0126	-0.004198	13.0126	-0.00426752		13.0096	-0.00681	13.0096	-0.00676105		13.0106	-0.009732	13.0106	-0.00994016		13.0115	-0.013577	13.0115	-0.0138723
	13.1113	-0.002227	13.1113	-0.00197088		13.1132	-0.004327	13.1132	-0.00425117		13.1137	-0.006764	13.1137	-0.0067303		13.1151	-0.009627	13.1151	-0.00988974		13.114	-0.013583	13.114	-0.0138079
	13.2135	-0.002154	13.2135	-0.00196793		13.2134	-0.004401	13.2134	-0.00423512		13.2147	-0.00668	13.2147	-0.00670101		13.2157	-0.00956	13.2157	-0.00984195		13.2112	-0.013545	13.2112	-0.0137476
	13.3153	-0.002113	13.3153	-0.00196502		13.313	-0.004385	13.313	-0.00421938		13.3087	-0.00652	13.3087	-0.00667415		13.313	-0.009748	13.313	-0.00979637		13.314	-0.013277	13.314	-0.0136847
	13.4128	-0.00224	13.4128	-0.00196227		13.4149	-0.004376	13.4149	-0.00420351		13.4135	-0.006832	13.4135	-0.00664474		13.4154	-0.009529	13.4154	-0.00974918		13.4139	-0.01324	13.4139	-0.0136245
	13.5144	-0.002365	13.5144	-0.00195942		13.5143	-0.004141	13.5143	-0.00418826		13.5133	-0.006648	13.5133	-0.00661719		13.5139	-0.009797	13.5139	-0.00970441		13.5108	-0.013275	13.5108	-0.0135668
	13.6124	-0.002197	13.6124	-0.0019567		13.61	-0.004239	13.61	-0.00417374		13.6133	-0.006609	13.6133	-0.00659004		13.613	-0.009614	13.613	-0.00966002		13.611	-0.013078	13.611	-0.0135079
	13.7113	-0.002167	13.7113	-0.00195398		13.7142	-0.004288	13.7142	-0.00415816		13.7116	-0.006551	13.7116	-0.00656379		13.7149	-0.009496	13.7149	-0.00961505		13.7129	-0.013116	13.7129	-0.0134488
	13.8155	-0.002294	13.8155	-0.00195114		13.8116	-0.004493	13.8116	-0.00414377		13.8116	-0.006703	13.8116	-0.00653747		13.8167	-0.009393	13.8167	-0.00957076		13.8122	-0.013038	13.8122	-0.013392
	13.9127	-0.00204	13.9127	-0.00194851		13.9114	-0.004397	13.9114	-0.00412921		13.9123	-0.00643	13.9123	-0.00651143		13.9126	-0.009255	13.9126	-0.00952964		13.9104	-0.01281	13.9104	-0.0133364
	14.0134	-0.002169	14.0134	-0.0019458		14.0129	-0.004154	14.0129	-0.0041146		14.0122	-0.00637	14.0122	-0.00648598		14.0081	-0.00917	14.0081	-0.00948926		14.0105	-0.01287	14.0105	-0.0132806
	14.1127	-0.002179	14.1127	-0.00194315		14.1125	-0.00402	14.1125	-0.00410042		14.113	-0.00648	14.113	-0.0064607		14.1146	-0.009221	14.1146	-0.00944482		14.1142	-0.012893	14.1142	-0.0132235
	14.2147	-0.002356	14.2147	-0.00194045		14.2139	-0.004192	14.2139	-0.00408618		14.2117	-0.006369	14.2117	-0.00643633		14.214	-0.009344	14.214	-0.00940399		14.2136	-0.012684	14.2136	-0.0131694
	14.3123	-0.002127	14.3123	-0.00193788		14.3159	-0.004135	14.3159	-0.004072		14.3104	-0.006551	14.3104	-0.00641232		14.3129	-0.009202	14.3129	-0.00936388		14.3137	-0.012545	14.3137	-0.0131157
	14.4131	-0.002071	14.4131	-0.00193525		14.4147	-0.004125	14.4147	-0.00405843		14.4066	-0.006306	14.4066	-0.00638927		14.4106	-0.009324	14.4106	-0.00932482		14.4102	-0.012729	14.4102	-0.0130645
	14.5109	-0.002077	14.5109	-0.0019327		14.511	-0.00412	14.511	-0.00404535		14.5106	-0.006284	14.5106	-0.00636471		14.5136	-0.009117	14.5136	-0.00928422		14.5115	-0.012389	14.5115	-0.0130115
	14.6138	-0.002114	14.6138	-0.00193005		14.613	-0.004233	14.613	-0.00403164		14.6127	-0.006377	14.6127	-0.00634096		14.6138	-0.009179	14.6138	-0.00924525		14.6125	-0.012623	14.6125	-0.0129592
	14.715	-0.002025	14.715	-0.00192745		14.7107	-0.004168	14.7107	-0.00401864		14.7116	-0.006334	14.7116	-0.00631828		14.7137	-0.009122	14.7137	-0.00920692		14.7158	-0.012567	14.7158	-0.0129064
	14.8154	-0.001881	14.8154	-0.00192488		14.8131	-0.004226	14.8131	-0.00400518		14.8117	-0.006367	14.8117	-0.00629567		14.8103	-0.009154	14.8103	-0.00917031		14.8173	-0.012444	14.8173	-0.0128552
	14.9109	-0.00226	14.9109	-0.00192245		14.9135	-0.004083	14.9135	-0.0039921		14.9142	-0.006219	14.9142	-0.00627283		14.9123	-0.009154	14.9123	-0.00913219		14.9136	-0.012503	14.9136	-0.0128072
	15.0129	-0.002146	15.0129	-0.00191987		15.0091	-0.004106	15.0091	-0.00397978		15.0098	-0.006363	15.0098	-0.00625183		15.0119	-0.008997	15.0119	-0.00909548		15.0148	-0.012404	15.0148	-0.0127574
	15.509	-0.002011	15.509	-0.00190749		15.5057	-0.004025	15.5057	-0.00391756		15.5059	-0.006282	15.5059	-0.00614718		15.5096	-0.009048	15.5096	-0.00891892		15.5074	-0.012444	15.5074	-0.0125229
	16.0091	-0.001822	16.0091	-0.00189524		16.0105	-0.00406	16.0105	-0.00385708		16.0088	-0.006209	16.0088	-0.0060478		16.0085	-0.008665	16.0085	-0.00875272		16.0073	-0.012012	16.0073	-0.0122982
	16.5084	-0.00207	16.5084	-0.00188322		16.5088	-0.003831	16.5088	-0.00379976		16.508	-0.006249	16.508	-0.005955		16.5099	-0.008602	16.5099	-0.00859553		16.5101	-0.011848	16.5101	-0.0120843
	17.0085	-0.002033	17.0085	-0.00187134		17.0105	-0.003775	17.0105	-0.00374413		17.0112	-0.005971	17.0112	-0.00586667		17.0084	-0.008422	17.0084	-0.00844803		17.0087	-0.011791	17.0087	-0.0118831
	17.5094	-0.001902	17.5094	-0.00185958		17.5098	-0.003801	17.5098	-0.0036906		17.5083	-0.005966	17.5083	-0.00578393		17.5072	-0.008466	17.5072	-0.00830836		17.5098	-0.011416	17.5098	-0.0116908
	18.0084	-0.001722	18.0084	-0.00184798		18.0102	-0.003589	18.0102	-0.00363856		18.009	-0.005856	18.009	-0.00570463		18.0079	-0.008222	18.0079	-0.00817538		18.0102	-0.011343	18.0102	-0.0115079
	18.5089	-0.001815	18.5089	-0.00183646		18.5082	-0.003601	18.5082	-0.00358822		18.5101	-0.005687	18.5101	-0.00562884		18.5105	-0.007984	18.5105	-0.00804845		18.5089	-0.01127	18.5089	-0.0113337
	19.0102	-0.001947	19.0102	-0.00182503		19.0095	-0.003561	19.0095	-0.00353886		19.0105	-0.005642	19.0105	-0.00555634		19.0089	-0.007933	19.0089	-0.00792847		19.0111	-0.011023	19.0111	-0.011166
	19.509	-0.001887	19.509	-0.00181373		19.51	-0.003532	19.51	-0.00349076		19.5082	-0.005553	19.5082	-0.00548703		19.5105	-0.007689	19.5105	-0.00781308		19.5096	-0.010846	19.5096	-0.0110063
	20.0112	-0.001929	20.0112	-0.00180245		20.0101	-0.003365	20.0101	-0.00344379		20.0086	-0.005391	20.0086	-0.00541986		20.008	-0.007917	20.008	-0.00770348		20.0124	-0.010812	20.0124	-0.0108515
	20.5094	-0.00188	20.5094	-0.00179134		20.5085	-0.003297	20.5085	-0.00339799		20.509	-0.005445	20.509	-0.00535494		20.5101	-0.007792	20.5101	-0.00759726		20.5096	-0.010745	20.5096	-0.0107042
	21.0099	-0.001848	21.0099	-0.00178025		21.0101	-0.003315	21.0101	-0.00335283		21.0091	-0.00543	21.0091	-0.00529209		21.0098	-0.007514	21.0098	-0.0074956		21.0091	-0.010451	21.0091	-0.0105615
	21.5094	-0.001572	21.5094	-0.00176926		21.5088	-0.003413	21.5088	-0.00330881		21.5078	-0.005398	21.5078	-0.00523123		21.5111	-0.007568	21.5111	-0.00739729		21.5104	-0.010506	21.5104	-0.0104231
	22.009	-0.001685	22.009	-0.00175834		22.0079	-0.003386	22.0079	-0.00326558		22.0079	-0.005324	22.0079	-0.00517184		22.0095	-0.007446	22.0095	-0.00730288		22.0095	-0.010056	22.0095	-0.0102897
	22.5084	-0.001711	22.5084	-0.0017475		22.5093	-0.003283	22.5093	-0.00322293		22.5078	-0.005188	22.5078	-0.00511396		22.5067	-0.00722	22.5067	-0.00721175		22.5099	-0.01004	22.5099	-0.0101601
	23.0096	-0.001677	23.0096	-0.00173668		23.0099	-0.0033	23.0099	-0.0031811		23.0093	-0.004995	23.0093	-0.00505727		23.0082	-0.007192	23.0082	-0.00712262		23.0088	-0.009922	23.0088	-0.0100347
	23.5093	-0.00148	23.5093	-0.00172597		23.5067	-0.003137	23.5067	-0.0031403		23.5095	-0.005096	23.5095	-0.00500198		23.5079	-0.00742	23.5079	-0.0070364		23.5083	-0.010036	23.5083	-0.00991263
	24.0071	-0.001554	24.0071	-0.00171536		24.0096	-0.003023	24.0096	-0.00309969		24.0128	-0.004742	24.0128	-0.0049475		24.0109	-0.007183	24.0109	-0.00695204		24.0101	-0.010017	24.0101	-0.00979325
	24.5098	-0.00158	24.5098	-0.00170472		24.5099	-0.003031	24.5099	-0.00305996		24.5099	-0.004884	24.5099	-0.00489474		24.51	-0.007153	24.51	-0.00687049		24.5104	-0.009767	24.5104	-0.00967725
	25.0066	-0.001519	25.0066	-0.00169427		25.0092	-0.003061	25.0092	-0.00302095		25.0067	-0.004874	25.0067	-0.00484298		25.0104	-0.006941	25.0104	-0.00679078		25.0104	-0.009527	25.0104	-0.00956412
	25.5083	-0.001543	25.5083	-0.00168378		25.5108	-0.00295	25.5108	-0.00298239		25.5101	-0.004766	25.5101	-0.00479144		25.5091	-0.006988	25.5091	-0.00671319		25.5101	-0.009211	25.5101	-0.00945364
	26.0099	-0.001385	26.0099	-0.00167335		26.0099	-0.002848	26.0099	-0.00294462		26.01	-0.00455	26.01	-0.00474112		26.0081	-0.006815	26.0081	-0.00663733		26.0084	-0.009358	26.0084	-0.00934592
	26.5086	-0.001456	26.5086	-0.00166306		26.5075	-0.002755	26.5075	-0.00290755		26.5081	-0.004602	26.5081	-0.00469177		26.5103	-0.006721	26.5103	-0.00656259		26.5086	-0.009217	26.5086	-0.00924005
	27.0091	-0.001574	27.0091	-0.00165278		27.0087	-0.00292	27.0087	-0.0028708		27.0074	-0.004505	27.0074	-0.00464305		27.012	-0.00662	27.012	-0.00648946		27.0094	-0.009256	27.0094	-0.00913619
	27.5111	-0.001362	27.5111	-0.00164255		27.5088	-0.002793	27.5088	-0.0028347		27.5096	-0.00463	27.5096	-0.00459475		27.5075	-0.006686	27.5075	-0.00641865		27.5089	-0.009042	27.5089	-0.00903462
	28.0078	-0.001363	28.0078	-0.00163248		28.0089	-0.002925	28.0089	-0.00279914		28.0082	-0.004399	28.0082	-0.00454748		28.01	-0.006487	28.01	-0.00634817		28.0104	-0.008859	28.0104	-0.00893455
	28.5099	-0.001451	28.5099	-0.00162236		28.5086	-0.002679	28.5086	-0.00276416		28.5098	-0.004592	28.5098	-0.00450056		28.5084	-0.006259	28.5084	-0.00627952		28.5097	-0.008743	28.5097	-0.00883671
	29.0099	-0.001527	29.0099	-0.00161235		29.0087	-0.002831	29.0087	-0.00272968		29.0087	-0.004402	29.0087	-0.00445451		29.0091	-0.00628	29.0091	-0.00621175		29.0103	-0.00859	29.0103	-0.0087403
	29.5096	-0.00135	29.5096	-0.00160241		29.5077	-0.002754	29.5077	-0.0026958		29.5101	-0.004141	29.5101	-0.00440882		29.5059	-0.006185	29.5059	-0.00614561		29.5107	-0.008679	29.5107	-0.00864554
	30.0102	-0.001472	30.0102	-0.00159251		30.007	-0.002601	30.007	-0.0026624		30.0078	-0.004217	30.0078	-0.00436403		30.0087	-0.006116	30.0087	-0.00607976		30.0087	-0.008393	30.0087	-0.00855275
	30.5097	-0.001301	30.5097	-0.0015827		30.5101	-0.002822	30.5101	-0.00262926		30.5101	-0.004208	30.5101	-0.00431938		30.5071	-0.006086	30.5071	-0.00601547		30.5087	-0.008499	30.5087	-0.00846105
	31.0092	-0.00139	31.0092	-0.00157294		31.0065	-0.002569	31.0065	-0.00259706		31.0095	-0.003997	31.0095	-0.00427551		31.0072	-0.006097	31.0072	-0.00595194		31.0101	-0.008224	31.0101	-0.00837048
	31.5086	-0.001454	31.5086	-0.00156325		31.5086	-0.002568	31.5086	-0.00256497		31.508	-0.004009	31.508	-0.00423223		31.5089	-0.006034	31.5089	-0.00588914		31.5084	-0.008111	31.5084	-0.00828179
	32.011	-0.001211	32.011	-0.00155356		32.0059	-0.002548	32.0059	-0.00253366		32.0096	-0.004096	32.0096	-0.00418919		32.0083	-0.005831	32.0083	-0.0058275		32.0088	-0.008186	32.0088	-0.00819402
	32.5069	-0.001361	32.5069	-0.00154405		32.5084	-0.00254	32.5084	-0.0025025		32.5094	-0.003945	32.5094	-0.00414677		32.5065	-0.005836	32.5065	-0.00576686		32.5069	-0.00814	32.5069	-0.00810787
	33.0082	-0.001263	33.0082	-0.0015345		33.0098	-0.002336	33.0098	-0.00247188		33.01	-0.004022	33.01	-0.00410477		33.007	-0.005951	33.007	-0.00570675		33.0102	-0.008239	33.0102	-0.00802201
	33.5088	-0.001339	33.5088	-0.00152502		33.5062	-0.00252	33.5062	-0.00244201		33.5082	-0.004006	33.5082	-0.00406343		33.5075	-0.005746	33.5075	-0.00564743		33.5079	-0.007823	33.5079	-0.00793822
	34.0066	-0.001225	34.0066	-0.00151566		34.0091	-0.002336	34.0091	-0.00241221		34.0078	-0.00411	34.0078	-0.00402242		34.0091	-0.00562	34.0091	-0.00558874		34.0104	-0.007677	34.0104	-0.00785475
	34.5099	-0.001198	34.5099	-0.00150624		34.508	-0.002457	34.508	-0.00238308		34.5093	-0.003725	34.5093	-0.00398171		34.5089	-0.005407	34.5089	-0.005531		34.5089	-0.00791	34.5089	-0.00777299
	35.0083	-0.001215	35.0083	-0.00149698		35.0089	-0.00235	35.0089	-0.00235427		35.0086	-0.003708	35.0086	-0.0039416		35.0046	-0.005553	35.0046	-0.00547444		35.01	-0.007693	35.01	-0.00769185
	35.5101	-0.001428	35.5101	-0.00148771		35.5094	-0.002279	35.5094	-0.00232592		35.507	-0.00361	35.507	-0.00390199		35.5086	-0.005553	35.5086	-0.00541762		35.5068	-0.007661	35.5068	-0.00761239
	36.0089	-0.001186	36.0089	-0.00147855		36.0081	-0.002378	36.0081	-0.00229808		36.0083	-0.003736	36.0083	-0.00386257		36.0089	-0.005504	36.0089	-0.0053619		36.0056	-0.007392	36.0056	-0.00753359
	36.5087	-0.001249	36.5087	-0.00146943		36.5076	-0.002339	36.5076	-0.00227061		36.5092	-0.003634	36.5092	-0.00382359		36.5074	-0.005177	36.5074	-0.00530702		36.509	-0.007566	36.509	-0.007455
	37.0077	-0.001094	37.0077	-0.00146039		37.0075	-0.002218	37.0075	-0.00224354		37.0101	-0.003642	37.0101	-0.00378502		37.0094	-0.005116	37.0094	-0.00525241		37.0098	-0.007539	37.0098	-0.00737776
	37.5076	-0.001303	37.5076	-0.00145138		37.5088	-0.002229	37.5088	-0.0022168		37.5075	-0.003534	37.5075	-0.00374712		37.5073	-0.005225	37.5073	-0.00519886		37.5072	-0.007284	37.5072	-0.00730194
	38.0075	-0.001319	38.0075	-0.00144243		38.0095	-0.002299	38.0095	-0.00219048		38.0083	-0.003448	38.0083	-0.00370936		38.008	-0.005167	38.008	-0.00514562		38.008	-0.007292	38.008	-0.00722648
	38.5075	-0.001116	38.5075	-0.00143353		38.5087	-0.002177	38.5087	-0.00216463		38.5077	-0.003526	38.5077	-0.00367208		38.5056	-0.005153	38.5056	-0.0050933		38.5071	-0.007159	38.5071	-0.00715213
	39.0075	-0.001025	39.0075	-0.00142468		39.0067	-0.002238	39.0067	-0.00213923		39.0082	-0.003562	39.0082	-0.00363511		39.0086	-0.005223	39.0086	-0.00504101		39.0091	-0.006915	39.0091	-0.00707819
	39.5104	-0.001202	39.5104	-0.00141584		39.509	-0.002104	39.509	-0.00211399		39.5082	-0.003532	39.5082	-0.00359855		39.509	-0.005012	39.509	-0.00498955		39.5078	-0.006933	39.5078	-0.00700558
	40.0067	-0.001067	40.0067	-0.00140717		40.0089	-0.002094	40.0089	-0.00208925		40.011	-0.003177	40.011	-0.00356217		40.0072	-0.004944	40.0072	-0.00493889		40.0081	-0.006754	40.0081	-0.00693354
	41.011	-0.001144	41.011	-0.00138979		41.0109	-0.002092	41.0109	-0.00204075		41.0102	-0.003193	41.0102	-0.00349096		41.0084	-0.004915	41.0084	-0.00483871		41.0091	-0.006789	41.0091	-0.00679177
	42.0095	-0.001137	42.0095	-0.00137272		42.0102	-0.002016	42.0102	-0.00199382		42.0115	-0.003231	42.0115	-0.00342106		42.0113	-0.004681	42.0113	-0.0047405		42.007	-0.006728	42.007	-0.00665351
	43.0105	-0.001139	43.0105	-0.00135581		43.0097	-0.00204	43.0097	-0.00194827		43.0118	-0.003198	43.0118	-0.00335263		43.0114	-0.004595	43.0114	-0.00464465		43.01	-0.006623	43.01	-0.00651751
	44.0114	-0.000899	44.0114	-0.00133912		44.0085	-0.001864	44.0085	-0.00190409		44.0128	-0.003072	44.0128	-0.00328553		44.0088	-0.004661	44.0088	-0.00455104		44.0125	-0.006387	44.0125	-0.00638448
	45.0117	-0.000987	45.0117	-0.00132264		45.0087	-0.001826	45.0087	-0.00186115		45.0113	-0.003028	45.0113	-0.00321995		45.0076	-0.004327	45.0076	-0.00445926		45.0105	-0.006258	45.0105	-0.00625483
	46.0102	-0.001006	46.0102	-0.0013064		46.011	-0.001843	46.011	-0.00181939		46.0127	-0.002877	46.0127	-0.00315549		46.0096	-0.00444	46.0096	-0.00436908		46.0103	-0.006141	46.0103	-0.00612767
	47.0104	-0.000949	47.0104	-0.00129032		47.0084	-0.001846	47.0084	-0.00177907		47.0103	-0.00285	47.0103	-0.00309257		47.0087	-0.004323	47.0087	-0.00428101		47.0094	-0.006157	47.0094	-0.00600323
	48.0124	-0.000901	48.0124	-0.00127442		48.0096	-0.00182	48.0096	-0.00173979		48.01	-0.00286	48.01	-0.00303078		48.0096	-0.004257	48.0096	-0.00419459		48.0092	-0.005892	48.0092	-0.0058813
	49.0089	-0.001009	49.0089	-0.0012588		49.0115	-0.0017	49.0115	-0.00170165		49.0095	-0.002622	49.0095	-0.00297023		49.0114	-0.004147	49.0114	-0.00410986		49.0114	-0.00583	49.0114	-0.0057616
	50.0127	-0.000876	50.0127	-0.00124325		50.0101	-0.001666	50.0101	-0.00166475		50.0095	-0.002822	50.0095	-0.00291086		50.0129	-0.004235	50.0129	-0.00402689		50.0128	-0.005727	50.0128	-0.00564446
	51.0109	-0.000674	51.0109	-0.00122799		51.0109	-0.001679	51.0109	-0.00162886		51.0115	-0.002492	51.0115	-0.00285257		51.0112	-0.004002	51.0112	-0.00394586		51.0106	-0.005682	51.0106	-0.00553013
	52.0107	-0.000855	52.0107	-0.00121288		52.011	-0.001724	52.011	-0.00159406		52.0096	-0.002527	52.0096	-0.00279567		52.0091	-0.003856	52.0091	-0.00386651		52.0104	-0.005316	52.0104	-0.00541791
	53.0095	-0.00098	53.0095	-0.00119798		53.0111	-0.001775	53.0111	-0.00156029		53.0135	-0.002628	53.0135	-0.00273958		53.0119	-0.003815	53.0119	-0.00378838		53.0121	-0.005274	53.0121	-0.00530779
	54.0099	-0.000946	54.0099	-0.00118324		54.011	-0.001652	54.011	-0.00152752		54.0114	-0.002498	54.0114	-0.00268495		54.0087	-0.003771	54.0087	-0.00371229		54.0099	-0.005173	54.0099	-0.00520034
	55.0104	-0.000942	55.0104	-0.00116868		55.0099	-0.001564	55.0099	-0.00149576		55.0109	-0.002537	55.0109	-0.00263131		55.01	-0.00366	55.01	-0.00363741		55.0101	-0.005267	55.0101	-0.00509482
	56.0106	-0.000754	56.0106	-0.0011543		56.0074	-0.001494	56.0074	-0.00146496		56.011	-0.002409	56.011	-0.00257872		56.0089	-0.00374	56.0089	-0.0035642		56.0117	-0.005127	56.0117	-0.00499131
	57.011	-0.000824	57.011	-0.00114009		57.0109	-0.001595	57.0109	-0.00143491		57.0085	-0.002293	57.0085	-0.00252731		57.0106	-0.00352	57.0106	-0.00349228		57.0105	-0.004885	57.0105	-0.00489019
	58.0122	-0.000843	58.0122	-0.00112605		58.0104	-0.00159	58.0104	-0.00140585		58.009	-0.002414	58.009	-0.00247678		58.0105	-0.00337	58.0105	-0.00342195		58.0095	-0.004999	58.0095	-0.0047911
	59.0099	-0.000742	59.0099	-0.00111223		59.0107	-0.001373	59.0107	-0.00137764		59.0145	-0.00242	59.0145	-0.00242701		59.01	-0.003328	59.01	-0.00335305		59.0104	-0.004733	59.0104	-0.00469385
	60.0104	-0.000821	60.0104	-0.00109854		60.0138	-0.001374	60.0138	-0.00135017		60.0113	-0.002177	60.0113	-0.00237866		60.0072	-0.003353	60.0072	-0.0032857		60.0137	-0.00483	60.0137	-0.00459834
	61.0116	-0.000753	61.0116	-0.00108501		61.0076	-0.001382	61.0076	-0.00132377		61.0131	-0.002067	61.0131	-0.00233104		61.0106	-0.003154	61.0106	-0.0032193		61.0095	-0.004584	61.0095	-0.00450548
	62.0104	-0.00067	62.0104	-0.00107168		62.0096	-0.001309	62.0096	-0.00129794		62.0086	-0.002075	62.0086	-0.00228466		62.0106	-0.003055	62.0106	-0.00315446		62.0099	-0.004659	62.0099	-0.00441407
	63.0093	-0.000652	63.0093	-0.00105851		63.0089	-0.001323	63.0089	-0.00127293		63.0096	-0.002086	63.0096	-0.00223896		63.0096	-0.002985	63.0096	-0.00309098		63.0073	-0.004383	63.0073	-0.0043248
	64.01	-0.000719	64.01	-0.00104548		64.0078	-0.001262	64.0078	-0.00124868		64.0124	-0.001991	64.0124	-0.00219409		64.0083	-0.003064	64.0083	-0.00302881		64.0092	-0.004429	64.0092	-0.00423693
	65.0114	-0.000715	65.0114	-0.0010326		65.0126	-0.001135	65.0126	-0.001225		65.0105	-0.002184	65.0105	-0.00215032		65.0111	-0.00293	65.0111	-0.00296764		65.0106	-0.004284	65.0106	-0.00415089
	66.0118	-0.000727	66.0118	-0.0010199		66.0124	-0.001373	66.0124	-0.00120214		66.0119	-0.002019	66.0119	-0.00210729		66.0096	-0.002955	66.0096	-0.00290796		66.0096	-0.004339	66.0096	-0.0040668
	67.0133	-0.000751	67.0133	-0.00100733		67.0084	-0.001236	67.0084	-0.00118003		67.0126	-0.001874	67.0126	-0.00206515		67.0088	-0.003135	67.0088	-0.00284943		67.0127	-0.004197	67.0127	-0.00398409
	68.0095	-0.000626	68.0095	-0.000994988		68.0117	-0.001099	68.0117	-0.00115842		68.0079	-0.002009	68.0079	-0.00202407		68.013	-0.003013	68.013	-0.00279181		68.0116	-0.004157	68.0116	-0.00390339
	69.0117	-0.000684	69.0117	-0.000982721		69.009	-0.001189	69.009	-0.00113758		69.0082	-0.001896	69.0082	-0.00198361		69.01	-0.002795	69.01	-0.00273575		69.0116	-0.004078	69.0116	-0.00382424
	70.0107	-0.000688	70.0107	-0.000970644		70.0083	-0.00107	70.0083	-0.00111731		70.0089	-0.001885	70.0089	-0.00194394		70.0094	-0.002791	70.0094	-0.00268068		70.0113	-0.003931	70.0113	-0.00374672
	71.0076	-0.000663	71.0076	-0.000958741		71.0117	-0.001216	71.0117	-0.00109756		71.0091	-0.001718	71.0091	-0.00190508		71.008	-0.002714	71.008	-0.00262676		71.0071	-0.004019	71.0071	-0.00367106
	72.0109	-0.000866	72.0109	-0.000946908		72.0079	-0.001191	72.0079	-0.00107853		72.0085	-0.001708	72.0085	-0.00186703		72.0104	-0.002617	72.0104	-0.00257374		72.012	-0.003704	72.012	-0.00359627
	73.0114	-0.000611	73.0114	-0.000935254		73.0112	-0.001218	73.0112	-0.00105992		73.0096	-0.001835	73.0096	-0.00182968		73.0087	-0.002684	73.0087	-0.00252199		73.0094	-0.003718	73.0094	-0.00352353
	74.0111	-0.000583	74.0111	-0.000923753		74.0086	-0.001135	74.0086	-0.00104198		74.0122	-0.001879	74.0122	-0.00179302		74.0101	-0.002534	74.0101	-0.00247112		74.0118	-0.003752	74.0118	-0.00345192
	75.0127	-0.000618	75.0127	-0.000912372		75.0089	-0.001096	75.0089	-0.00102451		75.0108	-0.001737	75.0108	-0.00175724		75.0104	-0.002611	75.0104	-0.00242134		75.0093	-0.003839	75.0093	-0.0033821
	76.0097	-0.000736	76.0097	-0.000901182		76.0121	-0.001312	76.0121	-0.00100752		76.0126	-0.001695	76.0126	-0.00172206		76.0101	-0.002557	76.0101	-0.00237259		76.012	-0.003625	76.012	-0.00331334
	77.0085	-0.00059	77.0085	-0.000890109		77.0127	-0.000919	77.0127	-0.000991063		77.0108	-0.002059	77.0108	-0.0016877		77.0108	-0.002455	77.0108	-0.00232477		77.0107	-0.003729	77.0107	-0.00324624
	78.0071	-0.000496	78.0071	-0.000879174		78.0119	-0.001114	78.0119	-0.000975118		78.0094	-0.001838	78.0094	-0.00165402		78.0106	-0.00259	78.0106	-0.00227796		78.0112	-0.00352	78.0112	-0.00318038
	79.0118	-0.000536	79.0118	-0.00086831		79.0095	-0.001035	79.0095	-0.00095967		79.0093	-0.001569	79.0093	-0.00162097		79.0118	-0.002385	79.0118	-0.00223203		79.0098	-0.003531	79.0098	-0.00311599
	80.01	-0.000634	80.01	-0.000857647		80.0102	-0.000981	80.0102	-0.000944629		80.0119	-0.001537	80.0119	-0.00158849		80.0095	-0.002481	80.0095	-0.00218718		80.01	-0.003489	80.01	-0.00305279
	81.0121	-0.000579	81.0121	-0.000847075		81.0095	-0.000989	81.0095	-0.000930054		81.0118	-0.001467	81.0118	-0.00155675		81.0096	-0.002247	81.0096	-0.00214312		81.0115	-0.003381	81.0115	-0.0029908
	82.0092	-0.00071	82.0092	-0.000836684		82.0092	-0.000873	82.0092	-0.000915904		82.0101	-0.001371	82.0101	-0.00152569		82.0105	-0.002273	82.0105	-0.00209992		82.013	-0.003436	82.013	-0.00293007
	83.011	-0.000733	83.011	-0.000826375		83.0097	-0.000959	83.0097	-0.000902161		83.0116	-0.001581	83.0116	-0.00149515		83.0123	-0.00213	83.0123	-0.00205755		83.0105	-0.003364	83.0105	-0.00287081
	84.0127	-0.000553	84.0127	-0.000816191		84.0105	-0.000886	84.0105	-0.00088882		84.0112	-0.001457	84.0112	-0.00146529		84.0113	-0.002196	84.0113	-0.00201615		84.011	-0.003233	84.011	-0.00281257
	85.0108	-0.000543	85.0108	-0.000806171		85.0117	-0.000978	85.0117	-0.000875869		85.0111	-0.00134	85.0111	-0.00143601		85.0101	-0.002197	85.0101	-0.0019756		85.0127	-0.003239	85.0127	-0.00275544
	86.0124	-0.000584	86.0124	-0.000796238		86.0106	-0.000804	86.0106	-0.000863329		86.0102	-0.001422	86.0102	-0.00140733		86.0112	-0.002043	86.0112	-0.00193577		86.0096	-0.003055	86.0096	-0.00269974
	87.0125	-0.000346	87.0125	-0.000786442		87.0082	-0.000808	87.0082	-0.000851174		87.008	-0.001341	87.008	-0.00137927		87.0109	-0.002147	87.0109	-0.00189679		87.0091	-0.003208	87.0091	-0.00264503
	88.0105	-0.00049	88.0105	-0.000776787		88.008	-0.000909	88.008	-0.000839352		88.0093	-0.001355	88.0093	-0.00135167		88.0074	-0.002058	88.0074	-0.00185872		88.0111	-0.00301	88.0111	-0.00259129
	89.0079	-0.000682	89.0079	-0.000767256		89.0107	-0.000832	89.0107	-0.000827846		89.0096	-0.001534	89.0096	-0.00132465		89.0091	-0.00206	89.0091	-0.00182123		89.0119	-0.002913	89.0119	-0.00253871
	90.0105	-0.000645	90.0105	-0.000757793		90.0108	-0.000855	90.0108	-0.00081671		90.011	-0.001444	90.011	-0.00129814		90.0065	-0.002098	90.0065	-0.00178464		90.0133	-0.002942	90.0133	-0.00248716
	91.0109	-0.000528	91.0109	-0.000748468		91.0087	-0.000914	91.0087	-0.000805926		91.0105	-0.001414	91.0105	-0.00127221		91.0091	-0.002104	91.0091	-0.0017486		91.0117	-0.002813	91.0117	-0.00243681
	92.0134	-0.000583	92.0134	-0.000739238		92.0085	-0.000895	92.0085	-0.00079544		92.0101	-0.001357	92.0101	-0.0012468		92.0104	-0.001924	92.0104	-0.00171334		92.0109	-0.002924	92.0109	-0.00238744
	93.0094	-0.000512	93.0094	-0.00073018		93.0105	-0.000844	93.0105	-0.000785242		93.0104	-0.001283	93.0104	-0.00122187		93.0118	-0.002008	93.0118	-0.00167879		93.0115	-0.002911	93.0115	-0.002339
	94.0119	-0.000548	94.0119	-0.000721176		94.0109	-0.000856	94.0109	-0.000775362		94.0113	-0.001273	94.0113	-0.00119743		94.0112	-0.001894	94.0112	-0.001645		94.0124	-0.002832	94.0124	-0.00229153
	95.0073	-0.000472	95.0073	-0.000712345		95.0124	-0.0008	95.0124	-0.000765763		95.009	-0.001203	95.009	-0.00117355		95.0102	-0.001875	95.0102	-0.0016119		95.0101	-0.002816	95.0101	-0.00224517
	96.0125	-0.000513	96.0125	-0.000703537		96.0086	-0.000862	96.0086	-0.000756496		96.0103	-0.001171	96.0103	-0.00115007		96.0106	-0.00177	96.0106	-0.00157942		96.0118	-0.002627	96.0118	-0.00219958
	97.0083	-0.000622	97.0083	-0.000694918		97.0076	-0.000814	97.0076	-0.000747477		97.0097	-0.00135	97.0097	-0.0011271		97.0126	-0.001686	97.0126	-0.00154755		97.0122	-0.002796	97.0122	-0.00215496
	98.0123	-0.00048	98.0123	-0.000686337		98.0106	-0.0008	98.0106	-0.00073869		98.0097	-0.001245	98.0097	-0.00110458		98.0116	-0.001838	98.0116	-0.00151641		98.0106	-0.002641	98.0106	-0.00211133
	99.011	-0.000359	99.011	-0.000677905		99.0106	-0.000745	99.0106	-0.000730189		99.0111	-0.001228	99.0111	-0.00108247		99.0106	-0.001775	99.0106	-0.0014859		99.0113	-0.002672	99.0113	-0.00206849
	100.011	-0.000427	100.011	-0.000669563		100.01	-0.000638	100.01	-0.00072194		100.01	-0.001234	100.01	-0.00106087		100.013	-0.001723	100.013	-0.00145591		100.01	-0.002642	100.01	-0.00202661
	105.013	-0.000292	105.013	-0.000629369		105.008	-0.000794	105.008	-0.000684216		105.011	-0.001188	105.011	-0.000958992		105.013	-0.001391	105.013	-0.00131509		105.008	-0.002438	105.008	-0.00182939
	110.01	-0.000253	110.01	-0.000591624		110.012	-0.000707	110.012	-0.00065171		110.015	-0.000955	110.015	-0.000866846		110.013	-0.001559	110.013	-0.00118788		110.011	-0.002286	110.011	-0.00165119
	115.013	-0.000313	115.013	-0.000556096		115.015	-0.000633	115.015	-0.000623734		115.014	-0.000948	115.014	-0.000783647		115.013	-0.001386	115.013	-0.00107299		115.011	-0.001969	115.011	-0.00149043
	120.013	-0.000332	120.013	-0.000522727		120.012	-0.000833	120.012	-0.000599685		120.013	-0.000955	120.013	-0.000708421		120.011	-0.001253	120.011	-0.000969236		120.012	-0.002037	120.012	-0.00134532
	125.017	-0.000262	125.017	-0.000491331		125.016	-0.00058	125.016	-0.000578954		125.013	-0.000962	125.013	-0.000640405		125.013	-0.001334	125.013	-0.000875462		125.012	-0.002162	125.012	-0.00121434
	130.012	-0.000374	130.012	-0.000461875		130.014	-0.000607	130.014	-0.000561129		130.016	-0.00078	130.016	-0.000578889		130.014	-0.001296	130.014	-0.000790756		130.013	-0.001858	130.013	-0.0010961
	135.013	-0.000418	135.013	-0.000434148		135.015	-0.000468	135.015	-0.000545777		135.016	-0.000567	135.016	-0.000523307		135.016	-0.001118	135.016	-0.000714242		135.013	-0.001699	135.013	-0.000989393
	140.016	-0.000401	140.016	-0.000408081		140.014	-0.000466	140.014	-0.000532569		140.014	-0.000517	140.014	-0.000473082		140.011	-0.000947	140.011	-0.000645226		140.011	-0.001586	140.011	-0.000893103
	145.01	-0.000282	145.01	-0.00038362		145.017	-0.000495	145.017	-0.00052119		145.01	-0.00057	145.01	-0.0004277		145.013	-0.001013	145.013	-0.000582796		145.013	-0.0018	145.013	-0.000806133
	150.012	-0.000369	150.012	-0.00036059		150.011	-0.000448	150.011	-0.000511414		150.013	-0.000614	150.013	-0.000386611		150.013	-0.000887	150.013	-0.000526426		150.013	-0.001518	150.013	-0.000727642
	155.014	-0.000354	155.014	-0.000338939		155.011	-0.000477	155.011	-0.000502988		155.01	-0.000747	155.01	-0.000349521		155.012	-0.000881	155.012	-0.000475512		155.012	-0.001411	155.012	-0.000656819
	160.015	-0.000513	160.015	-0.000318596		160.011	-0.000383	160.011	-0.000495734		160.014	-0.000602	160.014	-0.000315938		160.015	-0.000944	160.015	-0.000429491		160.013	-0.001458	160.013	-0.000592867
	165.012	-0.00041	165.012	-0.000299489		165.013	-0.000561	165.013	-0.000489489		165.014	-0.000491	165.014	-0.000285604		165.017	-0.000716	165.017	-0.000387935		165.016	-0.001266	165.016	-0.000535117
	170.011	-0.000383	170.011	-0.000281518		170.014	-0.000278	170.014	-0.000484114		170.013	-0.000589	170.013	-0.000258188		170.017	-0.000914	170.017	-0.000350411		170.01	-0.001155	170.01	-0.000483085
	175.015	-0.000197	175.015	-0.000264612		175.015	-0.000354	175.015	-0.000479488		175.017	-0.000556	175.017	-0.00023338		175.017	-0.000571	175.017	-0.000316521		175.018	-0.001214	175.018	-0.000435983
	180.016	-0.000442	180.016	-0.00024873		180.018	-0.000326	180.018	-0.000475504		180.018	-0.000485	180.018	-0.000210971		180.012	-0.000681	180.012	-0.000285934		180.015	-0.001111	180.015	-0.000393563
	185.012	-0.000184	185.012	-0.000233814		185.013	-0.000267	185.013	-0.00047208		185.011	-0.000543	185.011	-0.000190744		185.011	-0.00068	185.011	-0.00025828		185.01	-0.001224	185.01	-0.000355283
	190.015	-0.000223	190.015	-0.000219773		190.013	-0.000358	190.013	-0.00046913		190.016	-0.000474	190.016	-0.000172414		190.016	-0.000662	190.016	-0.000233278		190.018	-0.001185	190.018	-0.000320642
	195.013	-0.000593	195.013	-0.000206589		195.013	-0.000232	195.013	-0.000466591		195.016	-0.000288	195.016	-0.00015586		195.014	-0.000829	195.014	-0.000210718		195.013	-0.001189	195.013	-0.000289457
	200.015	-0.000354	200.015	-0.000194187		200.013	-0.00048	200.013	-0.000464405		200.013	-0.000439	200.013	-0.000140904		200.017	-0.000865	200.017	-0.000190329		200.015	-0.000961	200.015	-0.000261265
	205.018	-0.000294	205.018	-0.000182527		205.017	-0.000208	205.017	-0.000462522		205.013	-0.000566	205.013	-0.000127377		205.015	-0.000677	205.015	-0.000171926		205.014	-0.001029	205.014	-0.000235834
	210.015	-0.000325	210.015	-0.000171579		210.016	-0.000457	210.016	-0.000460903		210.008	-0.000361	210.008	-0.000115158		210.015	-0.000598	210.015	-0.000155295		210.015	-0.001013	210.015	-0.000212872
	215.015	-0.000118	215.015	-0.000161282		215.016	-0.000249	215.016	-0.000459509		215.013	-0.000549	215.013	-0.000104091		215.016	-0.000584	215.016	-0.000140271		215.01	-0.000971	215.01	-0.000192167
	220.013	-0.000359	220.013	-0.000151608		220.013	-0.000142	220.013	-0.00045831		220.013	-0.000439	220.013	-9.40982e-05		220.013	-0.000513	220.013	-0.000126712		220.015	-0.00099	220.015	-0.000173444
	225.01	-0.000188	225.01	-0.000142514		225.011	-0.000332	225.011	-0.000457277		225.014	-0.000294	225.014	-8.50626e-05		225.011	-0.000642	225.011	-0.00011446		225.016	-0.001069	225.016	-0.000156553
	230.013	-0.000304	230.013	-0.000133958		230.013	-0.000171	230.013	-0.000456388		230.014	-0.000342	230.014	-7.68961e-05		230.017	-0.00067	230.017	-0.000103376		230.018	-0.000895	230.018	-0.000141307
	235.011	-0.00036	235.011	-0.000125921		235.017	-1.5e-05	235.017	-0.000455622		235.011	-0.000434	235.011	-6.95169e-05		235.012	-0.000598	235.012	-9.33864e-05		235.012	-0.000883	235.012	-0.000127566
	240.016	-0.000259	240.016	-0.000118357		240.014	-0.000364	240.014	-0.000454963		240.017	-0.000364	240.017	-6.28354e-05		240.013	-0.000648	240.013	-8.4352e-05		240.016	-0.000607	240.016	-0.000115138
	245.017	-0.00018	245.017	-0.000111253		245.016	-2.4e-05	245.016	-0.000454396		245.018	-0.000313	245.018	-5.68014e-05		245.014	-0.00049	245.014	-7.61924e-05		245.013	-0.000951	245.013	-0.000103935
	250.016	-0.000345	250.016	-0.000104578		250.008	-0.000163	250.008	-0.000453909		250.015	-0.00047	250.015	-5.13507e-05		250.014	-0.000531	250.014	-6.88219e-05		250.014	-0.000883	250.014	-9.38157e-05

## Sheet: Figure 2c
Figure 2c
	TAS data				XFEL data			Fit
	Laser Fluence [mJ/cm2]	Electron Temperature [K]			Laser Fluence [mJ/cm2]	Electron Temperature [K]		Laser Fluence [mJ/cm2]	Electron Temperature [K]
	0.333333	633.712			1.48414	1734.2		0	341.446
	0.666667	987.879			4.06435	1981.58		0.1	413.641
	1	1344.7			6.35578	1982.21		0.2	496.482
	1.33333	1687.88			8.54227	1982.21		0.3	589.677
	1.66667	1794.32			10.8187	1982.21		0.4	692.215
					13.3904	1982.21		0.5	802.311
					16.4727	1982.21		0.6	917.463
					20.2926	1982.21		0.7	1034.65
					25.0872	1982.21		0.8	1150.63
					31.1047	1982.21		0.9	1262.29
					38.6031	1982.21		1	1366.98
					47.8522	1982.21		1.1	1462.7
					59.1316	1982.21		1.2	1548.26
					72.7323	1982.21		1.3	1623.19
					88.9551	1982.21		1.4	1687.64
					108.112	1982.21		1.5	1742.24
					130.526	1982.21		1.6	1787.88
								1.7	1825.62
								1.8	1856.54
								1.9	1881.7
								2	1902.03
								2.1	1918.39
								2.2	1931.51
								2.3	1941.98
								2.4	1950.33
								2.5	1956.96
								2.6	1962.23
								2.7	1966.41
								2.8	1969.72
								2.9	1972.34
								3	1974.42
								3.1	1976.05
								3.2	1977.35
								3.3	1978.37
								3.4	1979.18
								3.5	1979.82
								3.6	1980.32
								3.7	1980.72
								3.8	1981.03
								3.9	1981.28
								4	1981.48
								4.1	1981.63
								4.2	1981.75
								4.3	1981.85
								4.4	1981.93
								4.5	1981.99
								4.6	1982.03
								4.7	1982.07
								4.8	1982.1
								4.9	1982.12
								5	1982.14
								5.1	1982.16
								5.2	1982.17
								5.3	1982.18
								5.4	1982.18
								5.5	1982.19
								5.6	1982.19
								5.7	1982.2
								5.8	1982.2
								5.9	1982.2
								6	1982.2
								6.1	1982.21
								6.2	1982.21
								6.3	1982.21
								6.4	1982.21
								6.5	1982.21
								6.6	1982.21
								6.7	1982.21
								6.8	1982.21
								6.9	1982.21
								7	1982.21
								7.1	1982.21
								7.2	1982.21
								7.3	1982.21
								7.4	1982.21
								7.5	1982.21
								7.6	1982.21
								7.7	1982.21
								7.8	1982.21
								7.9	1982.21
								8	1982.21
								8.1	1982.21
								8.2	1982.21
								8.3	1982.21
								8.4	1982.21
								8.5	1982.21
								8.6	1982.21
								8.7	1982.21
								8.8	1982.21
								8.9	1982.21
								9	1982.21
								9.1	1982.21
								9.2	1982.21
								9.3	1982.21
								9.4	1982.21
								9.5	1982.21
								9.6	1982.21
								9.7	1982.21
								9.8	1982.21
								9.9	1982.21
								10	1982.21
								10.1	1982.21
								10.2	1982.21
								10.3	1982.21
								10.4	1982.21
								10.5	1982.21
								10.6	1982.21
								10.7	1982.21
								10.8	1982.21
								10.9	1982.21
								11	1982.21
								11.1	1982.21
								11.2	1982.21
								11.3	1982.21
								11.4	1982.21
								11.5	1982.21
								11.6	1982.21
								11.7	1982.21
								11.8	1982.21
								11.9	1982.21
								12	1982.21
								12.1	1982.21
								12.2	1982.21
								12.3	1982.21
								12.4	1982.21
								12.5	1982.21
								12.6	1982.21
								12.7	1982.21
								12.8	1982.21
								12.9	1982.21
								13	1982.21
								13.1	1982.21
								13.2	1982.21
								13.3	1982.21
								13.4	1982.21
								13.5	1982.21
								13.6	1982.21
								13.7	1982.21
								13.8	1982.21
								13.9	1982.21
								14	1982.21
								14.1	1982.21
								14.2	1982.21
								14.3	1982.21
								14.4	1982.21
								14.5	1982.21
								14.6	1982.21
								14.7	1982.21
								14.8	1982.21
								14.9	1982.21
								15	1982.21
								15.1	1982.21
								15.2	1982.21
								15.3	1982.21
								15.4	1982.21
								15.5	1982.21
								15.6	1982.21
								15.7	1982.21
								15.8	1982.21
								15.9	1982.21
								16	1982.21
								16.1	1982.21
								16.2	1982.21
								16.3	1982.21
								16.4	1982.21
								16.5	1982.21
								16.6	1982.21
								16.7	1982.21
								16.8	1982.21
								16.9	1982.21
								17	1982.21
								17.1	1982.21
								17.2	1982.21
								17.3	1982.21
								17.4	1982.21
								17.5	1982.21
								17.6	1982.21
								17.7	1982.21
								17.8	1982.21
								17.9	1982.21
								18	1982.21
								18.1	1982.21
								18.2	1982.21
								18.3	1982.21
								18.4	1982.21
								18.5	1982.21
								18.6	1982.21
								18.7	1982.21
								18.8	1982.21
								18.9	1982.21
								19	1982.21
								19.1	1982.21
								19.2	1982.21
								19.3	1982.21
								19.4	1982.21
								19.5	1982.21
								19.6	1982.21
								19.7	1982.21
								19.8	1982.21
								19.9	1982.21
								20	1982.21
								20.1	1982.21
								20.2	1982.21
								20.3	1982.21
								20.4	1982.21
								20.5	1982.21
								20.6	1982.21
								20.7	1982.21
								20.8	1982.21
								20.9	1982.21
								21	1982.21
								21.1	1982.21
								21.2	1982.21
								21.3	1982.21
								21.4	1982.21
								21.5	1982.21
								21.6	1982.21
								21.7	1982.21
								21.8	1982.21
								21.9	1982.21
								22	1982.21
								22.1	1982.21
								22.2	1982.21
								22.3	1982.21
								22.4	1982.21
								22.5	1982.21
								22.6	1982.21
								22.7	1982.21
								22.8	1982.21
								22.9	1982.21
								23	1982.21
								23.1	1982.21
								23.2	1982.21
								23.3	1982.21
								23.4	1982.21
								23.5	1982.21
								23.6	1982.21
								23.7	1982.21
								23.8	1982.21
								23.9	1982.21
								24	1982.21
								24.1	1982.21
								24.2	1982.21
								24.3	1982.21
								24.4	1982.21
								24.5	1982.21
								24.6	1982.21
								24.7	1982.21
								24.8	1982.21
								24.9	1982.21
								25	1982.21
								25.1	1982.21
								25.2	1982.21
								25.3	1982.21
								25.4	1982.21
								25.5	1982.21
								25.6	1982.21
								25.7	1982.21
								25.8	1982.21
								25.9	1982.21
								26	1982.21
								26.1	1982.21
								26.2	1982.21
								26.3	1982.21
								26.4	1982.21
								26.5	1982.21
								26.6	1982.21
								26.7	1982.21
								26.8	1982.21
								26.9	1982.21
								27	1982.21
								27.1	1982.21
								27.2	1982.21
								27.3	1982.21
								27.4	1982.21
								27.5	1982.21
								27.6	1982.21
								27.7	1982.21
								27.8	1982.21
								27.9	1982.21
								28	1982.21
								28.1	1982.21
								28.2	1982.21
								28.3	1982.21
								28.4	1982.21
								28.5	1982.21
								28.6	1982.21
								28.7	1982.21
								28.8	1982.21
								28.9	1982.21
								29	1982.21
								29.1	1982.21
								29.2	1982.21
								29.3	1982.21
								29.4	1982.21
								29.5	1982.21
								29.6	1982.21
								29.7	1982.21
								29.8	1982.21
								29.9	1982.21
								30	1982.21
								30.1	1982.21
								30.2	1982.21
								30.3	1982.21
								30.4	1982.21
								30.5	1982.21
								30.6	1982.21
								30.7	1982.21
								30.8	1982.21
								30.9	1982.21
								31	1982.21
								31.1	1982.21
								31.2	1982.21
								31.3	1982.21
								31.4	1982.21
								31.5	1982.21
								31.6	1982.21
								31.7	1982.21
								31.8	1982.21
								31.9	1982.21
								32	1982.21
								32.1	1982.21
								32.2	1982.21
								32.3	1982.21
								32.4	1982.21
								32.5	1982.21
								32.6	1982.21
								32.7	1982.21
								32.8	1982.21
								32.9	1982.21
								33	1982.21
								33.1	1982.21
								33.2	1982.21
								33.3	1982.21
								33.4	1982.21
								33.5	1982.21
								33.6	1982.21
								33.7	1982.21
								33.8	1982.21
								33.9	1982.21
								34	1982.21
								34.1	1982.21
								34.2	1982.21
								34.3	1982.21
								34.4	1982.21
								34.5	1982.21
								34.6	1982.21
								34.7	1982.21
								34.8	1982.21
								34.9	1982.21
								35	1982.21
								35.1	1982.21
								35.2	1982.21
								35.3	1982.21
								35.4	1982.21
								35.5	1982.21
								35.6	1982.21
								35.7	1982.21
								35.8	1982.21
								35.9	1982.21
								36	1982.21
								36.1	1982.21
								36.2	1982.21
								36.3	1982.21
								36.4	1982.21
								36.5	1982.21
								36.6	1982.21
								36.7	1982.21
								36.8	1982.21
								36.9	1982.21
								37	1982.21
								37.1	1982.21
								37.2	1982.21
								37.3	1982.21
								37.4	1982.21
								37.5	1982.21
								37.6	1982.21
								37.7	1982.21
								37.8	1982.21
								37.9	1982.21
								38	1982.21
								38.1	1982.21
								38.2	1982.21
								38.3	1982.21
								38.4	1982.21
								38.5	1982.21
								38.6	1982.21
								38.7	1982.21
								38.8	1982.21
								38.9	1982.21
								39	1982.21
								39.1	1982.21
								39.2	1982.21
								39.3	1982.21
								39.4	1982.21
								39.5	1982.21
								39.6	1982.21
								39.7	1982.21
								39.8	1982.21
								39.9	1982.21
								40	1982.21
								40.1	1982.21
								40.2	1982.21
								40.3	1982.21
								40.4	1982.21
								40.5	1982.21
								40.6	1982.21
								40.7	1982.21
								40.8	1982.21
								40.9	1982.21
								41	1982.21
								41.1	1982.21
								41.2	1982.21
								41.3	1982.21
								41.4	1982.21
								41.5	1982.21
								41.6	1982.21
								41.7	1982.21
								41.8	1982.21
								41.9	1982.21
								42	1982.21
								42.1	1982.21
								42.2	1982.21
								42.3	1982.21
								42.4	1982.21
								42.5	1982.21
								42.6	1982.21
								42.7	1982.21
								42.8	1982.21
								42.9	1982.21
								43	1982.21
								43.1	1982.21
								43.2	1982.21
								43.3	1982.21
								43.4	1982.21
								43.5	1982.21
								43.6	1982.21
								43.7	1982.21
								43.8	1982.21
								43.9	1982.21
								44	1982.21
								44.1	1982.21
								44.2	1982.21
								44.3	1982.21
								44.4	1982.21
								44.5	1982.21
								44.6	1982.21
								44.7	1982.21
								44.8	1982.21
								44.9	1982.21
								45	1982.21
								45.1	1982.21
								45.2	1982.21
								45.3	1982.21
								45.4	1982.21
								45.5	1982.21
								45.6	1982.21
								45.7	1982.21
								45.8	1982.21
								45.9	1982.21
								46	1982.21
								46.1	1982.21
								46.2	1982.21
								46.3	1982.21
								46.4	1982.21
								46.5	1982.21
								46.6	1982.21
								46.7	1982.21
								46.8	1982.21
								46.9	1982.21
								47	1982.21
								47.1	1982.21
								47.2	1982.21
								47.3	1982.21
								47.4	1982.21
								47.5	1982.21
								47.6	1982.21
								47.7	1982.21
								47.8	1982.21
								47.9	1982.21
								48	1982.21
								48.1	1982.21
								48.2	1982.21
								48.3	1982.21
								48.4	1982.21
								48.5	1982.21
								48.6	1982.21
								48.7	1982.21
								48.8	1982.21
								48.9	1982.21
								49	1982.21
								49.1	1982.21
								49.2	1982.21
								49.3	1982.21
								49.4	1982.21
								49.5	1982.21
								49.6	1982.21
								49.7	1982.21
								49.8	1982.21
								49.9	1982.21
								50	1982.21
								50.1	1982.21
								50.2	1982.21
								50.3	1982.21
								50.4	1982.21
								50.5	1982.21
								50.6	1982.21
								50.7	1982.21
								50.8	1982.21
								50.9	1982.21
								51	1982.21
								51.1	1982.21
								51.2	1982.21
								51.3	1982.21
								51.4	1982.21
								51.5	1982.21
								51.6	1982.21
								51.7	1982.21
								51.8	1982.21
								51.9	1982.21
								52	1982.21
								54	1982.21
								56	1982.21
								58	1982.21
								60	1982.21
								62	1982.21
								64	1982.21
								66	1982.21
								68	1982.21
								70	1982.21
								72	1982.21
								74	1982.21
								76	1982.21
								78	1982.21
								80	1982.21
								82	1982.21
								84	1982.21
								86	1982.21
								88	1982.21
								90	1982.21
								92	1982.21
								94	1982.21
								96	1982.21
								98	1982.21
								100	1982.21
								102	1982.21
								104	1982.21
								106	1982.21
								108	1982.21
								110	1982.21
								112	1982.21
								114	1982.21
								116	1982.21
								118	1982.21
								120	1982.21
								122	1982.21
								124	1982.21
								126	1982.21
								128	1982.21
								130	1982.21
								132	1982.21
								134	1982.21
								136	1982.21
								138	1982.21
								140	1982.21
								142	1982.21
								144	1982.21

## Sheet: Figure 2d
Figure 2d
				X-ray FEL: Steady State			X-ray FEL: Excited State			Transient XAS at 100 fs					Synchrotron: Steady State
		Photon Energy [eV]	Relative Energy [eV]	Normalized Intensity [a.u.]	Error deLow	Error deHigh	Normalized Intensity [a.u.]	Error deLow	Error deHigh	Normalized Intensity [a.u.]	Error deLow	Error deHigh			Relative Energy [eV]	Normalized Intensity [a.u.]
		11904.9	-15.33	0.053783	0.0357098	0.0380209	0.0249414	0.0453411	0.037793	-0.0288416	0.0571796	0.0536733			-15.675	0.053328
		11905.5	-14.7787	-0.0843956	0.03681	0.0398955	-0.0535042	0.0404419	0.0364024	0.0308914	0.0545142	0.0542717			-15.275	0.0417264
		11906	-14.2648	-0.0307596	0.0345961	0.0392216	-0.0590382	0.0404047	0.0438965	-0.0282786	0.0528861	0.0586347			-15.075	0.0363637
		11906.5	-13.7267	0.104279	0.0330002	0.0387479	0.00242463	0.0430706	0.0440449	-0.101854	0.0536948	0.0583932			-14.275	0.0251794
		11907	-13.2355	-0.0229367	0.0398576	0.0395119	-0.0152747	0.0465639	0.0377729	0.00766206	0.0609392	0.0548204			-14.075	0.0218529
		11907.5	-12.775	0.0171589	0.0423377	0.0304246	0.0403162	0.0400201	0.035149	0.0231573	0.0584556	0.0462416			-13.575	0.0144019
		11908	-12.2543	0.0094227	0.0381223	0.0404767	0.0803647	0.0457438	0.0394973	0.070942	0.0591354	0.0566676			-13.075	0.00720822
		11908.5	-11.7503	-0.00899423	0.0381673	0.0338757	-0.0206246	0.0366974	0.0396527	-0.0116304	0.0530874	0.0518474			-12.875	0.00592313
		11909	-11.2427	0.00404669	0.0412921	0.0346849	-0.0145272	0.0427818	0.0356467	-0.0185739	0.0594231	0.0497245			-12.475	-0.00242509
		11909.4	-10.8351	-0.0400699	0.0375594	0.0357274	0.0085217	0.0367061	0.0387037	0.0485916	0.0526189	0.0525397			-12.075	-0.0119865
		11910	-10.2521	0.132732	0.0404776	0.0325881	0.00523326	0.0408293	0.0391321	-0.127499	0.0575257	0.0505711			-11.675	-0.0149301
		11910.5	-9.73652	-0.0199145	0.0380634	0.0307793	0.0339452	0.0436318	0.0371258	0.0538596	0.057614	0.0478817			-11.075	-0.0206567
		11911	-9.24623	-0.0334576	0.0402261	0.03467	-0.0643499	0.042203	0.039546	-0.0308924	0.0582365	0.052342			-10.975	-0.0213617
		11911.5	-8.78365	0.0614959	0.0381012	0.0310442	0.0210612	0.0379769	0.036495	-0.0404347	0.0538537	0.0476235			-10.275	-0.0303792
		11912	-8.25347	-0.0557457	0.0381301	0.0394258	0.0989834	0.0375565	0.0321624	0.154729	0.0536056	0.0513695			-9.875	-0.0242057
		11912.5	-7.73953	-0.0195983	0.0340321	0.0347244	0.133741	0.0363036	0.0413046	0.153339	0.0496682	0.0536088			-9.775	-0.0219627
		11913	-7.24304	0.0205148	0.0338461	0.0299561	0.115598	0.0393409	0.0361497	0.0950835	0.0516084	0.0466131			-9.375	-0.0216716
		11913.5	-6.74169	-0.0127173	0.0347874	0.0363941	0.24375	0.0402161	0.0382754	0.256467	0.0528912	0.0527503			-8.775	-0.0233606
		11914	-6.23606	-0.0211709	0.0357219	0.0383422	0.197746	0.0445963	0.038312	0.218917	0.0566494	0.0542556			-8.575	-0.0182659
		11914.5	-5.74367	0.0135155	0.0363691	0.033294	0.339499	0.0422261	0.0362648	0.325984	0.0554224	0.0490943			-7.975	-0.0157861
		11914.8	-5.47875	0.00812331	0.0319744	0.0340511	0.422631	0.0424207	0.0414954	0.414508	0.0525331	0.0532724			-7.675	-0.00587009
		11915.5	-4.75454	-0.0158458	0.0318947	0.0362703	0.415715	0.0362364	0.0351104	0.431561	0.0480527	0.0505991			-7.275	-0.00339385
		11916	-4.23788	0.0987945	0.0377298	0.0343537	0.446623	0.0416896	0.038685	0.347829	0.0560376	0.0515198			-6.875	0.00931
		11916.5	-3.7405	0.190985	0.0424433	0.033093	0.633149	0.0388014	0.0419689	0.442164	0.0577832	0.0529535			-6.675	0.0205869
		11917	-3.23763	0.236611	0.0349548	0.0394201	0.719366	0.0416186	0.0372658	0.482755	0.0539927	0.0544295			-6.175	0.034662
		11917.5	-2.73352	0.305949	0.0331819	0.0356737	0.672837	0.0407836	0.0372421	0.366887	0.0521607	0.0515235			-5.575	0.0601465
		11918	-2.24265	0.435221	0.0337428	0.039722	0.83332	0.0461136	0.0341785	0.398098	0.0564396	0.0527896			-5.175	0.079744
		11918.5	-1.74207	0.557141	0.0332079	0.0386568	0.764188	0.0366284	0.0374084	0.207047	0.0492775	0.0539206			-4.675	0.13388
		11919	-1.24206	0.852998	0.0400203	0.0407446	0.997089	0.0457862	0.0460007	0.14409	0.0605146	0.061186			-4.375	0.165958
		11919.5	-0.736565	0.869833	0.0317004	0.0343048	0.899076	0.0374244	0.0348032	0.029243	0.048741	0.0488835			-3.975	0.217334
		11920	-0.237069	0.906724	0.0317239	0.042929	0.99257	0.0417904	0.035756	0.0858451	0.0519017	0.0563585			-3.675	0.251413
		11920.5	0.205083	0.986211	0.0356364	0.043124	0.915613	0.0412249	0.0468981	-0.0705986	0.054201	0.0635395			-3.075	0.318996
		11921	0.678079	1.19538	0.0373364	0.0336059	0.99695	0.0447624	0.040776	-0.198431	0.0578891	0.0524499			-2.975	0.342325
		11921.5	1.23267	1.09481	0.0397046	0.0388357	1.02701	0.0374094	0.0373852	-0.0678004	0.0547438	0.0540458			-2.575	0.438479
		11922	1.73838	1.12027	0.0400948	0.033986	1.03707	0.0404424	0.0373499	-0.0831973	0.0569812	0.0503392			-1.975	0.538733
		11922.5	2.25863	1.1769	0.0385341	0.0370262	0.993388	0.0364537	0.0406461	-0.183508	0.0532221	0.0548118			-1.575	0.621897
		11923	2.76624	1.18656	0.0344978	0.0356088	1.07479	0.0411879	0.0390066	-0.111767	0.0533669	0.0526569			-1.175	0.719615
		11923.5	3.26482	1.12834	0.0363633	0.0360576	1.05582	0.0345257	0.0377471	-0.0725281	0.0503027	0.0521469			-0.975	0.762659
		11924	3.74532	1.14769	0.0405872	0.0337954	1.02327	0.0417521	0.0407664	-0.124421	0.0582118	0.0525755			-0.475	0.865748
		11924.5	4.24096	1.11204	0.0349583	0.0415227	1.06101	0.0400516	0.0377025	-0.0510323	0.0528996	0.0563721			-0.175	0.919974
		11925	4.75781	1.15838	0.0430381	0.0361058	1.02572	0.0408531	0.0385739	-0.132659	0.0595299	0.0527337			0.525	0.994203
		11925.5	5.26624	1.02369	0.0376559	0.0357443	0.989009	0.0407711	0.0332234	-0.0346782	0.0553611	0.0490003			0.725	1.02454
		11926	5.76685	1.01402	0.0395421	0.0362511	0.952161	0.0478684	0.0376095	-0.0618618	0.0616364	0.0522019			1.325	1.05335
		11926.3	6.04196	0.958748	0.0395452	0.0366887	0.944727	0.0403894	0.0379384	-0.0140206	0.0565269	0.0527497			1.525	1.05757
		11927	6.73554	0.963234	0.0394227	0.0349959	0.921358	0.0400031	0.0416683	-0.0418765	0.0561812	0.0540568			1.925	1.08039
		11927.5	7.25261	0.977012	0.0372332	0.0381831	0.98152	0.0439475	0.0357288	0.00450767	0.0572418	0.0524919			2.325	1.10617
		11928	7.7679	0.988595	0.0373454	0.036072	0.867706	0.0366147	0.045417	-0.120889	0.0523943	0.0574814			2.825	1.09824
		11928.5	8.26873	0.949295	0.0358442	0.0336978	1.00952	0.0464283	0.0418754	0.0602213	0.0580627	0.0533			3.125	1.12164
		11929	8.74539	1.02441	0.0333188	0.0357574	1.03516	0.0400588	0.0355376	0.0107539	0.05174	0.0504744			3.625	1.10846
		11929.5	9.23723	1.01478	0.0330638	0.0372389	0.959889	0.0339452	0.0373234	-0.0548954	0.0473772	0.052768			3.925	1.11923
		11930	9.75028	1.01151	0.034856	0.0329511	1.00495	0.0394337	0.0401068	-0.00656364	0.0523989	0.0515172			4.325	1.09413
															4.725	1.09412
															5.225	1.06436
															5.725	1.06015
															5.925	1.05689
															6.325	1.0623
															6.725	1.04865
															7.025	1.03492
															7.525	1.03753
															8.025	1.05653
															8.425	1.05851
															8.825	1.06188
															9.025	1.07833
															9.525	1.06367
															10.025	1.07581

## Sheet: Figure 3a
Figure 3a
		Photon Energy [eV]	Normalized Intensity [a.u.]	Error deLow	Error deHigh
		11904.9	-0.0288416	0.0571796	0.0536733
		11905.5	0.0308914	0.0545142	0.0542717
		11906	-0.0282786	0.0528861	0.0586347
		11906.5	-0.101854	0.0536948	0.0583932
		11907	0.00766206	0.0609392	0.0548204
		11907.5	0.0231573	0.0584556	0.0462416
		11908	0.070942	0.0591354	0.0566676
		11908.5	-0.0116304	0.0530874	0.0518474
		11909	-0.0185739	0.0594231	0.0497245
		11909.4	0.0485916	0.0526189	0.0525397
		11910	-0.127499	0.0575257	0.0505711
		11910.5	0.0538596	0.057614	0.0478817
		11911	-0.0308924	0.0582365	0.052342
		11911.5	-0.0404347	0.0538537	0.0476235
		11912	0.154729	0.0536056	0.0513695
		11912.5	0.153339	0.0496682	0.0536088
		11913	0.0950835	0.0516084	0.0466131
		11913.5	0.256467	0.0528912	0.0527503
		11914	0.218917	0.0566494	0.0542556
		11914.5	0.325984	0.0554224	0.0490943
		11914.8	0.414508	0.0525331	0.0532724
		11915.5	0.431561	0.0480527	0.0505991
		11916	0.347829	0.0560376	0.0515198
		11916.5	0.442164	0.0577832	0.0529535
		11917	0.482755	0.0539927	0.0544295
		11917.5	0.366887	0.0521607	0.0515235
		11918	0.398098	0.0564396	0.0527896
		11918.5	0.207047	0.0492775	0.0539206
		11919	0.14409	0.0605146	0.061186
		11919.5	0.029243	0.048741	0.0488835
		11920	0.0858451	0.0519017	0.0563585
		11920.5	-0.0705986	0.054201	0.0635395
		11921	-0.198431	0.0578891	0.0524499
		11921.5	-0.0678004	0.0547438	0.0540458
		11922	-0.0831973	0.0569812	0.0503392
		11922.5	-0.183508	0.0532221	0.0548118
		11923	-0.111767	0.0533669	0.0526569
		11923.5	-0.0725281	0.0503027	0.0521469
		11924	-0.124421	0.0582118	0.0525755
		11924.5	-0.0510323	0.0528996	0.0563721
		11925	-0.132659	0.0595299	0.0527337
		11925.5	-0.0346782	0.0553611	0.0490003
		11926	-0.0618618	0.0616364	0.0522019
		11926.3	-0.0140206	0.0565269	0.0527497
		11927	-0.0418765	0.0561812	0.0540568
		11927.5	0.00450767	0.0572418	0.0524919
		11928	-0.120889	0.0523943	0.0574814
		11928.5	0.0602213	0.0580627	0.0533
		11929	0.0107539	0.05174	0.0504744
		11929.5	-0.0548954	0.0473772	0.052768
		11930	-0.00656364	0.0523989	0.0515172

## Sheet: Figure 3b
Figure 3b
	Delay time [fs]	Fermi level position [eV]	Error bar
	0	-0.21106	0.354
	100	-0.166889	0.199
	250	0.20946	0.209
	500	-0.1921	0.334

## Sheet: Figure 3c
Figure 3c
		Time trace 11916 eV								Time trace 11922 eV
		Delay time [fs]	Intensity [a.u.]	Error deLow	Error deHigh	Delay time [fs]	Fit data			Delay time [fs]	Intensity [a.u.]	Error deLow	Error deHigh	Delay time [fs]	Fit data
		-750.667	44.6711	305.194	309.048	-750.667	0			-752.001	378.066	344.663	327.591	-752.001	0
		-700.667	-15.4117	310.707	332.708	-700.667	0			-702.001	37.4256	329.994	310.488	-702.001	0
		-650.667	134.96	327.398	316.634	-650.667	0			-652.001	-336.908	302.226	303.066	-652.001	0
		-600.667	-48.269	308.741	323.144	-600.667	0			-602.001	-163.097	316.724	329.084	-602.001	0
		-550.667	-153.713	308.463	299.209	-550.667	0			-552.001	130.308	321.619	339.644	-552.001	0
		-500.667	-70.4671	338.029	306.905	-500.667	0			-502.001	-196.866	327.351	367.193	-502.001	0
		-450.667	609.532	330.818	329.669	-450.667	0			-452.001	-110.691	317.001	328.739	-452.001	0
		-400.667	45.3733	321.722	316.433	-400.667	0			-402.001	174.57	313.938	332.861	-402.001	0
		-350.667	55.463	335.477	311.188	-350.667	0			-352.001	40.452	308.538	292.808	-352.001	9.35806e-13
		-300.667	392.362	320.107	306.811	-300.667	5.16564e-10			-302.001	-181.079	335.706	324.832	-302.001	4.19852e-09
		-250.667	-44.9724	323.922	306.186	-250.667	1.15112e-06			-252.001	135.237	317.226	348.347	-252.001	5.69331e-06
		-200.667	128.996	309.875	309.671	-200.667	0.000750623			-202.001	40.4812	325.467	328.611	-202.001	0.00224705
		-150.667	134.575	322.687	301.194	-150.667	0.144896			-152.001	-39.635	327.075	317.564	-152.001	0.261917
		-100.667	35.7126	302.79	300.998	-100.667	8.44383			-102.001	27.4997	318.142	319.761	-102.001	9.2501
		-50.6671	351.213	317.45	324.001	-50.6671	154.006			-52.0014	221.719	321.346	330.16	-52.0014	103.96
		-0.667128	909.696	322.901	324.506	-0.667128	944.928			-2.00138	299.588	312.708	341.06	-2.00138	411.526
		49.3329	2175.96	328.486	317.809	49.3329	2269.96			47.9986	790.49	308.886	306.433	47.9986	708.434
		99.3329	3093.13	352.701	313.933	99.3329	2854.34			97.9986	799.145	291.242	352.447	97.9986	755.07
		149.333	2920.93	333.147	296.41	149.333	2726.88			147.999	1126.19	335.78	323.929	147.999	695.999
		199.333	2535.82	297.461	301.325	199.333	2474.7			197.999	309.395	313.761	316.914	197.999	630.83
		249.333	1827.86	315.322	314.233	249.333	2238.49			247.999	626.547	304.547	331.607	247.999	571.41
		299.333	1987.96	305.635	299.877	299.333	2024.7			297.999	271.376	302.592	342.914	297.999	517.583
		349.333	1877.5	334.313	327.36	349.333	1831.33			347.999	97.7538	323.773	328.236	347.999	468.826
		399.333	1571.77	308.952	306.723	399.333	1656.43			397.999	260.373	313.769	334.141	397.999	424.662
		449.333	1170.85	333.045	323.107	449.333	1498.23			447.999	758.178	329.661	338.944	447.999	384.659
		499.333	1471.91	320.7	325.7	499.333	1355.14			497.999	230.749	344.225	331.834	497.999	348.424
		549.333	996.035	320.75	339.311	549.333	1225.71			547.999	548.629	320.167	353.301	547.999	315.602
		599.333	1195.64	323.597	305.077	599.333	1108.65			597.999	290.527	323.973	354.547	597.999	285.872
		649.333	1358.09	309.554	299.007	649.333	1002.77			647.999	251.129	308.633	336.642	647.999	258.943
		699.333	858.334	295.921	321.352	699.333	906.997			697.999	-201.593	311.726	328.899	697.999	234.55
		749.333	844.781	314.116	323.931	749.333	820.373			747.999	337.887	333.217	300.068	747.999	212.456
		799.333	562.921	322.67	310.128	799.333	742.022			797.999	201.229	306.295	330.882	797.999	192.442
		849.333	851.182	320.248	304.791	849.333	671.155			847.999	438.755	295.958	377.594	847.999	174.314
		899.333	482.619	335.169	316.902	899.333	607.055			897.999	459.417	311.967	328.429	897.999	157.894
		949.333	423.59	290.553	314.472	949.333	549.078			947.999	136.999	292.954	322.518	947.999	143.02
		999.333	731.739	320.517	303.976	999.333	496.637			997.999	156.307	304.943	336.463	997.999	129.547
		1049.33	412.507	321.602	304.783	1049.33	449.205			1048	-157.266	325.366	318.366	1048	117.344
		1099.33	341.842	311.753	308.227	1099.33	406.303			1098	-24.2636	331.456	327.606	1098	106.29
		1149.33	693.842	336.108	283.62	1149.33	367.499			1148	196.197	308.272	335.614	1148	96.2774
		1199.33	291.825	320.994	324.322	1199.33	332.4			1198	344.361	330.458	332.768	1198	87.2081
		1249.33	515.077	341.766	321.231	1249.33	300.654			1248	97.3356	324.618	342.42	1248	78.993

## Sheet: Figure 4a
Figure 4a
		VB-XPS				Transient XAS at 0 fs								Au Density of States
		Binding Energy [eV]	Relative Energy [eV]	Intensity [a.u.]		Relative Energy [eV]	Normalized Intensity [a.u.]	Error deLow	Error deHigh	Relative Energy [eV]	Fit curve			Relative Energy [eV]	Intensity Total DOS	Relative Energy [eV]	s-DOS	Relative Energy [eV]	p-DOS	Relative Energy [eV]	d-DOS
		14.992	-14.737	-0.00167271		-15.3427	0.00327303	0.0508352	0.0478552	-15.3427	0.00803443			-8.0099	6.14488e-09	-8.0099	6.20592e-09	-8.0099	-1.69996e-12	-8.0099	1.86127e-14
		14.942	-14.687	-0.00300108		-14.8378	0.086337	0.0504257	0.0445915	-14.8378	0.00803444			-7.9999	1.22757e-08	-7.9999	1.23942e-08	-7.9999	-3.39509e-12	-7.9999	3.71726e-14
		14.892	-14.637	-0.0042928		-14.2612	0.0187675	0.0503299	0.0456633	-14.2612	0.00803449			-7.9899	2.40376e-08	-7.9899	2.42631e-08	-7.9899	-6.64628e-12	-7.9899	7.27695e-14
		14.842	-14.587	-0.00268884		-13.7682	0.0439571	0.0474378	0.0437277	-14.0871	0.00803453			-7.9799	4.61372e-08	-7.9799	4.65572e-08	-7.9799	-1.27532e-11	-7.9799	1.39634e-13
		14.792	-14.537	-0.002024		-13.2662	-0.0281638	0.0460111	0.0506947	-14.062	0.00803454			-7.9699	9.2139e-08	-7.9699	9.30887e-08	-7.9699	-3.50321e-11	-7.9699	1.45313e-12
		14.742	-14.487	-0.0021879		-12.7419	-0.00645521	0.0547097	0.044326	-14.0369	0.00803455			-7.9599	1.70778e-07	-7.9599	1.72504e-07	-7.9599	-6.63559e-11	-7.9599	2.86982e-12
		14.692	-14.437	-0.00334568		-12.2518	0.0428947	0.0501831	0.0426885	-14.0118	0.00803455			-7.9499	3.10393e-07	-7.9499	3.13472e-07	-7.9499	-1.2339e-10	-7.9499	5.56087e-12
		14.642	-14.387	-0.00401859		-11.7654	-0.020867	0.0483557	0.0420524	-13.9867	0.00803456			-7.9399	5.72998e-07	-7.9399	5.7788e-07	-7.9399	-2.79274e-10	-7.9399	2.03404e-11
		14.592	-14.337	-0.00365905		-11.2542	-0.0242385	0.0467576	0.0477465	-13.9616	0.00803458			-7.9299	1.02029e-06	-7.9299	1.02895e-06	-7.9299	-5.61903e-10	-7.9299	4.4498e-11
		14.542	-14.287	-0.00405426		-10.7538	0.0311315	0.0449547	0.0472309	-13.9365	0.00803459			-7.9199	1.77379e-06	-7.9199	1.78813e-06	-7.9199	-1.05884e-09	-7.9199	9.60663e-11
		14.492	-14.237	-0.00374855		-10.2853	-0.0593477	0.0474292	0.0435263	-13.9114	0.0080346			-7.9099	3.01211e-06	-7.9099	3.03554e-06	-7.9099	-1.90498e-09	-7.9099	1.81574e-10
		14.442	-14.187	-0.00292491		-9.74858	-0.0713931	0.0485272	0.0418283	-13.8862	0.00803461			-7.8999	5.02367e-06	-7.8999	5.06119e-06	-7.8999	-3.37422e-09	-7.8999	3.37102e-10
		14.392	-14.137	-0.00259004		-9.25588	0.0635496	0.0482926	0.0423892	-13.8611	0.00803462			-7.8899	8.23516e-06	-7.8899	8.29409e-06	-7.8899	-5.89899e-09	-7.8899	6.22493e-10
		14.342	-14.087	-0.00414527		-8.75108	0.12743	0.0478979	0.0456301	-13.836	0.00803464			-7.8799	1.32595e-05	-7.8799	1.33501e-05	-7.8799	-1.01317e-08	-7.8799	1.11662e-09
		14.292	-14.037	-0.00332266		-8.28303	0.0341934	0.0468625	0.0452473	-13.8109	0.00803466			-7.8699	2.10017e-05	-7.8699	2.11384e-05	-7.8699	-1.72181e-08	-7.8699	1.98526e-09
		14.242	-13.987	-0.00370474		-7.87405	-0.0152268	0.0439138	0.0451088	-13.7858	0.00803467			-7.8599	3.26824e-05	-7.8599	3.28844e-05	-7.8599	-2.86896e-08	-7.8599	3.44048e-09
		14.192	-13.937	-0.00348166		-7.26235	0.0695745	0.0474756	0.0482608	-13.7682	0.00803468			-7.8499	5.00294e-05	-7.8499	5.03219e-05	-7.8499	-4.71047e-08	-7.8499	5.88455e-09
		14.142	-13.887	-0.00476941		-6.75074	0.0662741	0.0452801	0.0464535	-13.7607	0.00803469			-7.8399	7.53277e-05	-7.8399	7.5743e-05	-7.8399	-7.60845e-08	-7.8399	9.85104e-09
		14.092	-13.837	-0.00482694		-6.32959	0.166442	0.0446766	0.0450359	-13.7356	0.00803471			-7.8299	0.000111612	-7.8299	0.00011219	-7.8299	-1.20972e-07	-7.8299	1.6203e-08
		14.042	-13.787	-0.00368375		-5.75393	0.142031	0.0447754	0.043754	-13.7105	0.00803473			-7.8199	0.000162791	-7.8199	0.00016358	-7.8199	-1.89315e-07	-7.8199	2.6186e-08
		13.992	-13.737	-0.00434303		-5.24762	0.0634409	0.0492785	0.0445026	-13.6854	0.00803475			-7.8099	0.000233802	-7.8099	0.00023486	-7.8099	-2.91577e-07	-7.8099	4.15832e-08
		13.942	-13.687	-0.00343637		-4.78291	0.20286	0.0488275	0.0491527	-13.6602	0.00803478			-7.7999	0.000330751	-7.7999	0.000332143	-7.7999	-4.4192e-07	-7.7999	6.48878e-08
		13.892	-13.637	-0.00254893		-4.25297	0.223339	0.0450731	0.0444768	-13.6351	0.0080348			-7.7899	0.000461047	-7.7899	0.000462846	-7.7899	-6.59135e-07	-7.7899	9.96266e-08
		13.842	-13.587	-0.00277806		-3.75981	0.237091	0.0476121	0.0480023	-13.61	0.00803483			-7.7799	0.000633378	-7.7799	0.000635666	-7.7799	-9.67202e-07	-7.7799	1.50241e-07
		13.792	-13.537	-0.00171608		-3.24729	0.258386	0.0398821	0.050746	-13.5849	0.00803486			-7.7699	0.000857781	-7.7699	0.000860645	-7.7699	-1.39622e-06	-7.7699	2.22704e-07
		13.742	-13.487	-0.00369246		-2.77276	0.119853	0.0466728	0.0470442	-13.5598	0.00803489			-7.7599	0.00114548	-7.7599	0.00114901	-7.7599	-1.98273e-06	-7.7599	3.24529e-07
		13.692	-13.437	-0.00336788		-2.53549	0.0617301	0.0485499	0.0444992	-13.5347	0.00803492			-7.7499	0.00150864	-7.7499	0.00151295	-7.7499	-2.76974e-06	-7.7499	4.65169e-07
		13.642	-13.387	-0.00232465		-1.74751	0.113382	0.0530062	0.0406117	-13.5096	0.00803496			-7.7399	0.00195992	-7.7399	0.00196512	-7.7399	-3.80579e-06	-7.7399	6.55726e-07
		13.592	-13.337	-0.0011027		-1.25232	-0.0127056	0.0490725	0.0426438	-13.4845	0.008035			-7.7299	0.00251187	-7.7299	0.00251809	-7.7299	-5.14379e-06	-7.7299	9.09336e-07
		13.542	-13.287	-0.00328718		-0.741397	-0.0189729	0.0486888	0.0489517	-13.4594	0.00803504			-7.7199	0.00317622	-7.7199	0.00318361	-7.7199	-6.83852e-06	-7.7199	1.24115e-06
		13.492	-13.237	-0.00291469		-0.263646	-0.0336439	0.044277	0.0473711	-13.4343	0.00803508			-7.7099	0.00396284	-7.7099	0.00397157	-7.7099	-8.94327e-06	-7.7099	1.66787e-06
		13.442	-13.187	-0.00231969		0.215352	-0.016647	0.0476617	0.0446761	-13.4091	0.00803512			-7.6999	0.00487871	-7.6999	0.004889	-7.6999	-1.15058e-05	-7.6999	2.2074e-06
		13.392	-13.137	-0.00415464		0.753592	-0.0729411	0.0486961	0.0493006	-13.384	0.00803517			-7.6899	0.00592688	-7.6899	0.00593899	-7.6899	-1.45637e-05	-7.6899	2.87909e-06
		13.342	-13.087	-0.00248659		1.24113	-0.0818322	0.048301	0.0479901	-13.3589	0.00803523			-7.6799	0.00710537	-7.6799	0.00711959	-7.6799	-1.81392e-05	-7.6799	3.7028e-06
		13.292	-13.037	-0.0023999		1.72569	-0.113615	0.0499652	0.0415348	-13.3338	0.00803528			-7.6699	0.00840643	-7.6699	0.00842308	-7.6699	-2.22352e-05	-7.6699	4.69921e-06
		13.242	-12.987	-0.0017079		2.24352	0.00328275	0.0489997	0.0457469	-13.3087	0.00803534			-7.6599	0.00981614	-7.6599	0.00983556	-7.6599	-2.68311e-05	-7.6599	5.89038e-06
		13.192	-12.937	-0.000836301		2.70701	-0.0749371	0.0537699	0.0419172	-13.2836	0.00803541			-7.6499	0.0113143	-7.6499	0.0113369	-7.6499	-3.18814e-05	-7.6499	7.29864e-06
		13.142	-12.887	-0.00119056		3.26422	-0.0885307	0.0435627	0.0460561	-13.2662	0.00803545			-7.6399	0.0128754	-7.6399	0.0129014	-7.6399	-3.73154e-05	-7.6399	8.95003e-06
		13.092	-12.837	-0.000367075		3.73565	-0.049349	0.0487207	0.0492877	-13.2585	0.00803547			-7.6299	0.0144699	-7.6299	0.0144995	-7.6299	-4.30401e-05	-7.6299	1.08744e-05
		13.042	-12.787	-0.00201953		4.2331	-0.0362752	0.0460665	0.0435339	-13.2334	0.00803555			-7.6199	0.0160658	-7.6199	0.0160992	-7.6199	-4.89451e-05	-7.6199	1.31086e-05
		12.992	-12.737	-0.000535512		4.74088	-0.157159	0.0455096	0.0444837	-13.2083	0.00803562			-7.6099	0.017632	-7.6099	0.0176691	-7.6099	-5.49098e-05	-7.6099	1.56989e-05
		12.942	-12.687	0.000257455		5.26382	0.0314663	0.0433256	0.0438503	-13.1831	0.00803571			-7.5999	0.0191401	-7.5999	0.0191808	-7.5999	-6.08124e-05	-7.5999	1.87041e-05
		12.892	-12.637	0.000537639		5.7602	0.0168016	0.0464352	0.04433	-13.158	0.00803579			-7.5899	0.0205681	-7.5899	0.0206117	-7.5899	-6.6539e-05	-7.5899	2.21987e-05
		12.842	-12.587	-0.00171349		6.25843	0.00680856	0.0457589	0.0506739	-13.1329	0.00803589			-7.5799	0.0219019	-7.5799	0.0219477	-7.5799	-7.19932e-05	-7.5799	2.62748e-05
		12.792	-12.537	3.65939e-05		6.75671	-0.00708412	0.046118	0.0481367	-13.1078	0.00803599			-7.5699	0.023138	-7.5699	0.0231849	-7.5699	-7.71025e-05	-7.5699	3.10435e-05
		12.742	-12.487	-0.00151806		7.25442	-0.0663343	0.0463604	0.0452268	-13.0827	0.00803609			-7.5599	0.0242836	-7.5599	0.0243302	-7.5599	-8.18239e-05	-7.5599	3.66346e-05
		12.692	-12.437	8.27207e-06		7.74008	-0.00261331	0.043824	0.0463884	-13.0576	0.00803621			-7.5499	0.0253565	-7.5499	0.0254012	-7.5499	-8.61446e-05	-7.5499	4.31927e-05
		12.642	-12.387	0.0008722		8.25058	-0.0603068	0.0473484	0.0428429	-13.0325	0.00803633			-7.5399	0.0263837	-7.5399	0.0264244	-7.5399	-9.00789e-05	-7.5399	5.0874e-05
		12.592	-12.337	-0.00163178		8.76173	0.0745382	0.0443969	0.0413362	-13.0074	0.00803645			-7.5299	0.0273987	-7.5299	0.0274331	-7.5299	-9.36631e-05	-7.5299	5.98361e-05
		12.542	-12.287	0.000836772		9.0394	-0.0176511	0.0413868	0.0459231	-12.9823	0.00803659			-7.5199	0.0284375	-7.5199	0.0284633	-7.5199	-9.69446e-05	-7.5199	7.02307e-05
		12.492	-12.237	-0.00049142		9.74302	0.00341968	0.0441932	0.0498458	-12.9571	0.00803673			-7.5099	0.0295354	-7.5099	0.0295498	-7.5099	-9.99717e-05	-7.5099	8.2191e-05
		12.442	-12.187	-0.000575787						-12.932	0.00803689			-7.4999	0.030722	-7.4999	0.0307224	-7.4999	-0.000102782	-7.4999	9.58187e-05
		12.392	-12.137	-0.00314103						-12.9069	0.00803705			-7.4899	0.0320181	-7.4899	0.0320018	-7.4899	-0.000105389	-7.4899	0.000111176
		12.342	-12.087	-0.000468028						-12.8818	0.00803723			-7.4799	0.0334323	-7.4799	0.033397	-7.4799	-0.000107779	-7.4799	0.000128269
		12.292	-12.037	-0.00119625						-12.8567	0.00803741			-7.4699	0.03496	-7.4699	0.0349035	-7.4699	-0.000109902	-7.4699	0.000147051
		12.242	-11.987	-0.00085103						-12.8316	0.00803761			-7.4599	0.0365825	-7.4599	0.036503	-7.4599	-0.000111672	-7.4599	0.000167411
		12.192	-11.937	0.000208168						-12.8065	0.00803782			-7.4499	0.0382684	-7.4499	0.0381647	-7.4499	-0.000112974	-7.4499	0.000189181
		12.142	-11.887	-0.000413213						-12.7814	0.00803804			-7.4399	0.0399761	-7.4399	0.0398475	-7.4399	-0.000113671	-7.4399	0.000212141
		12.092	-11.837	0.00162951						-12.7563	0.00803828			-7.4299	0.0416574	-7.4299	0.0415038	-7.4299	-0.000113612	-7.4299	0.000236031
		12.042	-11.787	0.00225044						-12.7419	0.00803842			-7.4199	0.0432609	-7.4199	0.0430828	-7.4199	-0.000112649	-7.4199	0.000260566
		11.992	-11.737	0.00119875						-12.7311	0.00803853			-7.4099	0.0447372	-7.4099	0.0445354	-7.4099	-0.000110643	-7.4099	0.000285456
		11.942	-11.687	0.000243672						-12.706	0.00803879			-7.3999	0.0460419	-7.3999	0.0458176	-7.3999	-0.000107478	-7.3999	0.000310426
		11.892	-11.637	0.00369709						-12.6809	0.00803908			-7.3899	0.0471397	-7.3899	0.0468941	-7.3899	-0.000103065	-7.3899	0.000335237
		11.842	-11.587	0.00254635						-12.6558	0.00803938			-7.3799	0.0480064	-7.3799	0.0477405	-7.3799	-9.73414e-05	-7.3799	0.000359714
		11.792	-11.537	0.00181706						-12.6307	0.0080397			-7.3699	0.0486307	-7.3699	0.0483449	-7.3699	-9.02737e-05	-7.3699	0.000383758
		11.742	-11.487	0.000713816						-12.6056	0.00804004			-7.3599	0.0490144	-7.3599	0.0487087	-7.3599	-8.18456e-05	-7.3599	0.000407379
		11.692	-11.437	-0.00160448						-12.5805	0.00804039			-7.3499	0.0491728	-7.3499	0.0488459	-7.3499	-7.20525e-05	-7.3499	0.000430702
		11.642	-11.387	0.0020316						-12.5554	0.00804078			-7.3399	0.0491335	-7.3399	0.0487831	-7.3399	-6.08881e-05	-7.3399	0.000453998
		11.592	-11.337	0.00175205						-12.5303	0.00804118			-7.3299	0.0489349	-7.3299	0.0485575	-7.3299	-4.83362e-05	-7.3299	0.000477684
		11.542	-11.287	0.00316497						-12.5052	0.00804161			-7.3199	0.0486249	-7.3199	0.0482157	-7.3199	-3.43593e-05	-7.3199	0.000502338
		11.492	-11.237	-0.000402109						-12.48	0.00804206			-7.3099	0.0482587	-7.3099	0.0478116	-7.3099	-1.88951e-05	-7.3099	0.00052869
		11.442	-11.187	0.0014135						-12.4549	0.00804254			-7.2999	0.0478966	-7.2999	0.0474041	-7.2999	-1.85291e-06	-7.2999	0.000557609
		11.392	-11.137	0.000732961						-12.4298	0.00804305			-7.2899	0.0476011	-7.2899	0.0470548	-7.2899	1.6885e-05	-7.2899	0.000590086
		11.342	-11.087	-9.32247e-05						-12.4047	0.00804359			-7.2799	0.0474343	-7.2799	0.0468248	-7.2799	3.74555e-05	-7.2799	0.000627185
		11.292	-11.037	0.000894069						-12.3796	0.00804417			-7.2699	0.0474543	-7.2699	0.0467714	-7.2699	6.00056e-05	-7.2699	0.000670003
		11.242	-10.987	0.000977925						-12.3545	0.00804477			-7.2599	0.0477121	-7.2599	0.0469454	-7.2599	8.46798e-05	-7.2599	0.000719606
		11.192	-10.937	0.00163804						-12.3294	0.00804542			-7.2499	0.0482481	-7.2499	0.0473867	-7.2499	0.000111604	-7.2499	0.000776967
		11.142	-10.887	-0.000672738						-12.3043	0.0080461			-7.2399	0.0490891	-7.2399	0.0481221	-7.2399	0.000140875	-7.2399	0.000842898
		11.092	-10.837	-8.6545e-05						-12.2792	0.00804682			-7.2299	0.0502458	-7.2299	0.049163	-7.2299	0.000172541	-7.2299	0.000918001
		11.042	-10.787	0.00165358						-12.254	0.00804758			-7.2199	0.0517119	-7.2199	0.0505034	-7.2199	0.000206599	-7.2199	0.00100261
		10.992	-10.737	0.000833042						-12.2518	0.00804765			-7.2099	0.053464	-7.2099	0.0521208	-7.2099	0.000242983	-7.2099	0.00109678
		10.942	-10.687	-0.000183248						-12.2289	0.00804838			-7.1999	0.0554629	-7.1999	0.0539768	-7.1999	0.000281569	-7.1999	0.00120027
		10.892	-10.637	0.000106403						-12.2038	0.00804924			-7.1899	0.0576565	-7.1899	0.0560203	-7.1899	0.000322171	-7.1899	0.00131257
		10.842	-10.587	-0.00297454						-12.1787	0.00805014			-7.1799	0.0599833	-7.1799	0.0581908	-7.1799	0.000364555	-7.1799	0.0014329
		10.792	-10.537	-0.000807341						-12.1536	0.00805109			-7.1699	0.0623773	-7.1699	0.0604231	-7.1699	0.000408445	-7.1699	0.0015603
		10.742	-10.487	0.00117979						-12.1285	0.0080521			-7.1599	0.0647724	-7.1599	0.0626517	-7.1599	0.000453538	-7.1599	0.00169369
		10.692	-10.437	5.75033e-05						-12.1034	0.00805317			-7.1499	0.0671065	-7.1499	0.064815	-7.1499	0.000499511	-7.1499	0.00183187
		10.642	-10.387	-0.00145419						-12.0783	0.00805429			-7.1399	0.069325	-7.1399	0.0668589	-7.1399	0.000546032	-7.1399	0.00197361
		10.592	-10.337	-0.00214895						-12.0532	0.00805548			-7.1299	0.0713831	-7.1299	0.0687386	-7.1299	0.000592761	-7.1299	0.00211771
		10.542	-10.287	-3.55203e-05						-12.028	0.00805674			-7.1199	0.0732462	-7.1199	0.0704199	-7.1199	0.000639355	-7.1199	0.0022629
		10.492	-10.237	-0.0023487						-12.0029	0.00805807			-7.1099	0.0748895	-7.1099	0.0718784	-7.1099	0.00068546	-7.1099	0.00240799
		10.442	-10.187	-0.000587996						-11.9778	0.00805948			-7.0999	0.076297	-7.0999	0.0730987	-7.0999	0.000730715	-7.0999	0.00255182
		10.392	-10.137	-0.00108351						-11.9527	0.00806096			-7.0899	0.0774588	-7.0899	0.074072	-7.0899	0.000774751	-7.0899	0.00269321
		10.342	-10.087	-0.00106979						-11.9276	0.00806252			-7.0799	0.0783696	-7.0799	0.0747942	-7.0799	0.000817192	-7.0799	0.00283108
		10.292	-10.037	0.000992588						-11.9025	0.00806417			-7.0699	0.0790266	-7.0699	0.0752641	-7.0699	0.000857675	-7.0699	0.00296445
		10.242	-9.987	-0.00185613						-11.8774	0.00806592			-7.0599	0.0794289	-7.0599	0.0754828	-7.0599	0.000895869	-7.0599	0.00309257
		10.192	-9.937	0.0002814						-11.8523	0.00806776			-7.0499	0.0795779	-7.0499	0.0754529	-7.0499	0.000931512	-7.0499	0.00321504
		10.142	-9.887	0.00113572						-11.8272	0.0080697			-7.0399	0.0794783	-7.0399	0.0751807	-7.0399	0.000964458	-7.0399	0.00333204
		10.092	-9.837	-0.00332886						-11.802	0.00807174			-7.0299	0.0791412	-7.0299	0.0746769	-7.0299	0.000994726	-7.0299	0.00344471
		10.042	-9.787	-0.00116202						-11.7769	0.0080739			-7.0199	0.0785866	-7.0199	0.0739602	-7.0199	0.00102256	-7.0199	0.00355548
		9.992	-9.737	0.00179105						-11.7654	0.00807493			-7.0099	0.077847	-7.0099	0.0730595	-7.0099	0.00104846	-7.0099	0.0036686
		9.942	-9.687	-0.00183142						-11.7518	0.00807618			-6.9999	0.0769703	-6.9999	0.0720158	-6.9999	0.00107326	-6.9999	0.00379071
		9.892	-9.637	0.000981415						-11.7267	0.00807857			-6.9899	0.0760216	-6.9899	0.0708843	-6.9899	0.00109806	-6.9899	0.00393146
		9.842	-9.587	0.00419883						-11.7016	0.0080811			-6.9799	0.0750842	-6.9799	0.0697334	-6.9799	0.00112432	-6.9799	0.00410443
		9.792	-9.537	0.00250372						-11.6765	0.00808376			-6.9699	0.0742587	-6.9699	0.0686441	-6.9699	0.00115371	-6.9699	0.004328
		9.742	-9.487	0.00248467						-11.6514	0.00808657			-6.9599	0.0736607	-6.9599	0.0677056	-6.9599	0.00118812	-6.9599	0.00462629
		9.692	-9.437	0.00204404						-11.6263	0.00808952			-6.9499	0.0734167	-6.9499	0.0670115	-6.9499	0.0012295	-6.9499	0.00503036
		9.642	-9.387	0.00265645						-11.6012	0.00809263			-6.9399	0.0736595	-6.9399	0.0666535	-6.9399	0.00127976	-6.9399	0.00557906
		9.592	-9.337	0.00392533						-11.5761	0.00809591			-6.9299	0.0745231	-6.9299	0.0667157	-6.9299	0.00134065	-6.9299	0.00632054
		9.542	-9.287	0.0033934						-11.5509	0.00809936			-6.9199	0.0761379	-6.9199	0.0672684	-6.9199	0.00141362	-6.9199	0.00731289
		9.492	-9.237	-0.000279173						-11.5258	0.00810299			-6.9099	0.0786262	-6.9099	0.0683641	-6.9099	0.00149975	-6.9099	0.00862491
		9.442	-9.187	-0.00199569						-11.5007	0.00810681			-6.8999	0.0820998	-6.8999	0.0700337	-6.8999	0.00159967	-6.8999	0.0103365
		9.392	-9.137	0.00067311						-11.4756	0.00811082			-6.8899	0.0866586	-6.8899	0.0722859	-6.8899	0.00171354	-6.8899	0.0125384
		9.342	-9.087	-0.0012479						-11.4505	0.00811505			-6.8799	0.09239	-6.8799	0.0751081	-6.8799	0.0018411	-6.8799	0.0153305
		9.292	-9.037	-0.00107378						-11.4254	0.0081195			-6.8699	0.09937	-6.8699	0.0784693	-6.8699	0.00198169	-6.8699	0.0188201
		9.242	-8.987	-0.0019196						-11.4003	0.00812417			-6.8599	0.107664	-6.8599	0.082324	-6.8599	0.00213441	-6.8599	0.0231186
		9.192	-8.937	-0.00193595						-11.3752	0.00812908			-6.8499	0.117326	-6.8499	0.0866173	-6.8499	0.00229817	-6.8499	0.0283361
		9.142	-8.887	-0.00166189						-11.3501	0.00813424			-6.8399	0.128401	-6.8399	0.0912902	-6.8399	0.00247184	-6.8399	0.0345763
		9.092	-8.837	-0.0020767						-11.3249	0.00813967			-6.8299	0.140918	-6.8299	0.0962833	-6.8299	0.00265436	-6.8299	0.0419298
		9.042	-8.787	-0.00356257						-11.2998	0.00814537			-6.8199	0.154891	-6.8199	0.10154	-6.8199	0.00284479	-6.8199	0.0504668
		8.992	-8.737	-0.000214363						-11.2747	0.00815136			-6.8099	0.17031	-6.8099	0.107009	-6.8099	0.00304237	-6.8099	0.0602307
		8.942	-8.687	-0.00289122						-11.2542	0.00815648			-6.7999	0.187139	-6.7999	0.112644	-6.7999	0.00324652	-6.7999	0.0712323
		8.892	-8.637	-0.00238096						-11.2496	0.00815764			-6.7899	0.205307	-6.7899	0.118401	-6.7899	0.00345681	-6.7899	0.0834452
		8.842	-8.587	-0.00214395						-11.2245	0.00816425			-6.7799	0.224708	-6.7799	0.124239	-6.7799	0.0036729	-6.7799	0.0968053
		8.792	-8.537	-0.00352695						-11.1994	0.00817118			-6.7699	0.2452	-6.7699	0.130117	-6.7699	0.0038945	-6.7699	0.111212
		8.742	-8.487	-0.00394313						-11.1743	0.00817845			-6.7599	0.266604	-6.7599	0.13599	-6.7599	0.00412127	-6.7599	0.126532
		8.692	-8.437	-0.0012092						-11.1492	0.00818609			-6.7499	0.288718	-6.7499	0.14181	-6.7499	0.0043528	-6.7499	0.142611
		8.642	-8.387	0.00076448						-11.1241	0.0081941			-6.7399	0.311319	-6.7399	0.147523	-6.7399	0.00458859	-6.7399	0.15928
		8.592	-8.337	-0.000316442						-11.0989	0.0082025			-6.7299	0.334186	-6.7299	0.153075	-6.7299	0.00482805	-6.7299	0.176371
		8.542	-8.287	0.00375216						-11.0738	0.00821132			-6.7199	0.357105	-6.7199	0.158408	-6.7199	0.00507059	-6.7199	0.193729
		8.492	-8.237	0.00308869						-11.0487	0.00822056			-6.7099	0.379894	-6.7099	0.163468	-6.7099	0.00531569	-6.7099	0.211223
		8.442	-8.187	0.00328203						-11.0236	0.00823025			-6.6999	0.402406	-6.6999	0.168206	-6.6999	0.00556305	-6.6999	0.228756
		8.392	-8.137	0.00710436						-10.9985	0.0082404			-6.6899	0.424547	-6.6899	0.172587	-6.6899	0.00581269	-6.6899	0.246267
		8.342	-8.087	0.00626461						-10.9734	0.00825104			-6.6799	0.446276	-6.6799	0.176586	-6.6799	0.00606513	-6.6799	0.263738
		8.292	-8.037	0.00801725						-10.9483	0.00826219			-6.6699	0.467602	-6.6699	0.1802	-6.6699	0.00632143	-6.6699	0.281181
		8.242	-7.987	0.00820776						-10.9232	0.00827387			-6.6599	0.488583	-6.6599	0.183445	-6.6599	0.0065833	-6.6599	0.298637
		8.192	-7.937	0.0102147						-10.8981	0.00828611			-6.6499	0.50931	-6.6499	0.186354	-6.6499	0.00685303	-6.6499	0.316161
		8.142	-7.887	0.0128047						-10.873	0.00829892			-6.6399	0.529892	-6.6399	0.188978	-6.6399	0.00713346	-6.6399	0.33381
		8.092	-7.837	0.0147005						-10.8478	0.00831233			-6.6299	0.550443	-6.6299	0.191381	-6.6299	0.00742776	-6.6299	0.351634
		8.042	-7.787	0.015167						-10.8227	0.00832637			-6.6199	0.571064	-6.6199	0.193636	-6.6199	0.00773927	-6.6199	0.369659
		7.992	-7.737	0.016804						-10.7976	0.00834106			-6.6099	0.591834	-6.6099	0.195815	-6.6099	0.00807117	-6.6099	0.387891
		7.942	-7.687	0.0208642						-10.7725	0.00835644			-6.5999	0.612798	-6.5999	0.197985	-6.5999	0.00842627	-6.5999	0.406304
		7.892	-7.637	0.0211117						-10.7538	0.00836838			-6.5899	0.633964	-6.5899	0.200203	-6.5899	0.00880674	-6.5899	0.424851
		7.842	-7.587	0.0218617						-10.7474	0.00837252			-6.5799	0.65531	-6.5799	0.20251	-6.5799	0.00921392	-6.5799	0.443467
		7.792	-7.537	0.0240167						-10.7223	0.00838934			-6.5699	0.676785	-6.5699	0.204929	-6.5699	0.00964826	-6.5699	0.462078
		7.742	-7.487	0.0295943						-10.6972	0.00840693			-6.5599	0.698321	-6.5599	0.207464	-6.5599	0.0101093	-6.5599	0.480613
		7.692	-7.437	0.0302534						-10.6721	0.00842532			-6.5499	0.719847	-6.5499	0.210103	-6.5499	0.0105958	-6.5499	0.499016
		7.642	-7.387	0.0330914						-10.647	0.00844454			-6.5399	0.741298	-6.5399	0.212821	-6.5399	0.0111058	-6.5399	0.517248
		7.592	-7.337	0.03376						-10.6218	0.00846463			-6.5299	0.762627	-6.5299	0.215582	-6.5299	0.0116373	-6.5299	0.5353
		7.542	-7.287	0.0350723						-10.5967	0.00848562			-6.5199	0.783807	-6.5199	0.218348	-6.5199	0.0121878	-6.5199	0.553185
		7.492	-7.237	0.0390369						-10.5716	0.00850755			-6.5099	0.804837	-6.5099	0.221082	-6.5099	0.0127554	-6.5099	0.570943
		7.442	-7.187	0.0454868						-10.5465	0.00853046			-6.4999	0.825737	-6.4999	0.22375	-6.4999	0.0133382	-6.4999	0.588628
		7.392	-7.137	0.043281						-10.5214	0.00855438			-6.4899	0.846541	-6.4899	0.226327	-6.4899	0.0139351	-6.4899	0.606301
		7.342	-7.087	0.0505624						-10.4963	0.00857935			-6.4799	0.867288	-6.4799	0.228791	-6.4799	0.0145454	-6.4799	0.624019
		7.292	-7.037	0.0511565						-10.4712	0.00860542			-6.4699	0.88801	-6.4699	0.231133	-6.4699	0.0151687	-6.4699	0.641825
		7.242	-6.987	0.0544787						-10.4461	0.00863263			-6.4599	0.908724	-6.4599	0.233342	-6.4599	0.0158049	-6.4599	0.659743
		7.192	-6.937	0.0568914						-10.421	0.00866102			-6.4499	0.929427	-6.4499	0.235414	-6.4499	0.016454	-6.4499	0.677772
		7.142	-6.887	0.0585273						-10.3958	0.00869064			-6.4399	0.950096	-6.4399	0.237342	-6.4399	0.0171158	-6.4399	0.695892
		7.092	-6.837	0.0551736						-10.3707	0.00872153			-6.4299	0.97069	-6.4299	0.239119	-6.4299	0.0177901	-6.4299	0.714067
		7.042	-6.787	0.0610488						-10.3456	0.00875375			-6.4199	0.991164	-6.4199	0.240734	-6.4199	0.0184762	-6.4199	0.732263
		6.992	-6.737	0.0646916						-10.3205	0.00878734			-6.4099	1.01149	-6.4099	0.242176	-6.4099	0.0191735	-6.4099	0.750456
		6.942	-6.687	0.0648143						-10.2954	0.00882235			-6.3999	1.03166	-6.3999	0.243433	-6.3999	0.0198813	-6.3999	0.768656
		6.892	-6.637	0.0655761						-10.2853	0.00883691			-6.3899	1.05172	-6.3899	0.244502	-6.3899	0.0205996	-6.3899	0.786914
		6.842	-6.587	0.0703368						-10.2703	0.00885884			-6.3799	1.07179	-6.3799	0.245387	-6.3799	0.0213288	-6.3799	0.805337
		6.792	-6.537	0.0674488						-10.2452	0.00889687			-6.3699	1.09205	-6.3699	0.246106	-6.3699	0.0220706	-6.3699	0.824085
		6.742	-6.487	0.0702888						-10.2201	0.00893648			-6.3599	1.11273	-6.3599	0.246696	-6.3599	0.0228281	-6.3599	0.843364
		6.692	-6.437	0.0742365						-10.195	0.00897774			-6.3499	1.13414	-6.3499	0.247211	-6.3499	0.0236057	-6.3499	0.863413
		6.642	-6.387	0.0716447						-10.1698	0.00902071			-6.3399	1.15658	-6.3399	0.247724	-6.3399	0.0244089	-6.3399	0.884472
		6.592	-6.337	0.0726272						-10.1447	0.00906545			-6.3299	1.18037	-6.3299	0.248321	-6.3299	0.0252439	-6.3299	0.906757
		6.542	-6.287	0.0781764						-10.1196	0.00911202			-6.3199	1.20574	-6.3199	0.249094	-6.3199	0.0261171	-6.3199	0.930422
		6.492	-6.237	0.0790707						-10.0945	0.00916049			-6.3099	1.23286	-6.3099	0.250131	-6.3099	0.0270338	-6.3099	0.955528
		6.442	-6.187	0.0777147						-10.0694	0.00921093			-6.2999	1.26174	-6.2999	0.251507	-6.2999	0.0279973	-6.2999	0.982016
		6.392	-6.137	0.0832366						-10.0443	0.0092634			-6.2899	1.29223	-6.2899	0.253268	-6.2899	0.0290081	-6.2899	1.00969
		6.342	-6.087	0.0836587						-10.0192	0.00931798			-6.2799	1.32399	-6.2799	0.255426	-6.2799	0.0300628	-6.2799	1.03822
		6.292	-6.037	0.0870168						-9.99407	0.00937473			-6.2699	1.35653	-6.2699	0.257948	-6.2699	0.0311536	-6.2699	1.06714
		6.242	-5.987	0.0891121						-9.96896	0.00943374			-6.2599	1.38917	-6.2599	0.260752	-6.2599	0.0322683	-6.2599	1.09586
		6.192	-5.937	0.0921373						-9.94385	0.00949509			-6.2499	1.42113	-6.2499	0.263709	-6.2499	0.0333901	-6.2499	1.12375
		6.142	-5.887	0.0908467						-9.91874	0.00955884			-6.2399	1.45152	-6.2399	0.266651	-6.2399	0.034499	-6.2399	1.15012
		6.092	-5.837	0.0910429						-9.89363	0.00962509			-6.2299	1.47945	-6.2299	0.269377	-6.2299	0.0355723	-6.2299	1.17429
		6.042	-5.787	0.0904509						-9.86852	0.00969391			-6.2199	1.50408	-6.2199	0.271674	-6.2199	0.0365868	-6.2199	1.19565
		5.992	-5.737	0.0913965						-9.84341	0.0097654			-6.2099	1.52464	-6.2099	0.273327	-6.2099	0.03752	-6.2099	1.21367
		5.942	-5.687	0.0879901						-9.8183	0.00983963			-6.1999	1.54053	-6.1999	0.274141	-6.1999	0.0383523	-6.1999	1.22796
		5.892	-5.637	0.0866934						-9.79319	0.00991671			-6.1899	1.55133	-6.1899	0.273954	-6.1899	0.0390684	-6.1899	1.23827
		5.842	-5.587	0.087727						-9.76807	0.00999672			-6.1799	1.55684	-6.1799	0.272653	-6.1799	0.0396583	-6.1799	1.24452
		5.792	-5.537	0.0854914						-9.74858	0.0100609			-6.1699	1.55706	-6.1699	0.270178	-6.1699	0.0401186	-6.1699	1.24679
		5.742	-5.487	0.0842186						-9.74296	0.0100798			-6.1599	1.55223	-6.1599	0.266529	-6.1599	0.0404527	-6.1599	1.24529
		5.692	-5.437	0.0812401						-9.71785	0.0101659			-6.1499	1.54275	-6.1499	0.261763	-6.1499	0.04067	-6.1499	1.24036
		5.642	-5.387	0.0789768						-9.69274	0.0102553			-6.1399	1.52919	-6.1399	0.255988	-6.1399	0.0407856	-6.1399	1.23246
		5.592	-5.337	0.0776969						-9.66763	0.010348			-6.1299	1.51224	-6.1299	0.249354	-6.1299	0.040819	-6.1299	1.22211
		5.542	-5.287	0.072207						-9.64252	0.0104442			-6.1199	1.49265	-6.1199	0.242035	-6.1199	0.0407923	-6.1199	1.20984
		5.492	-5.237	0.0741395						-9.61741	0.0105439			-6.1099	1.47118	-6.1099	0.234223	-6.1099	0.0407288	-6.1099	1.19622
		5.442	-5.187	0.0765915						-9.5923	0.0106472			-6.0999	1.4486	-6.0999	0.22611	-6.0999	0.0406513	-6.0999	1.1818
		5.392	-5.137	0.0730162						-9.56719	0.0107543			-6.0899	1.42561	-6.0899	0.217876	-6.0899	0.0405807	-6.0899	1.16707
		5.342	-5.087	0.0714426						-9.54208	0.0108652			-6.0799	1.40283	-6.0799	0.209684	-6.0799	0.0405348	-6.0799	1.15248
		5.292	-5.037	0.0714809						-9.51697	0.0109802			-6.0699	1.38078	-6.0699	0.201668	-6.0699	0.0405279	-6.0699	1.13841
		5.242	-4.987	0.0718442						-9.49186	0.0110993			-6.0599	1.35987	-6.0599	0.193935	-6.0599	0.0405699	-6.0599	1.12516
		5.192	-4.937	0.0714274						-9.46675	0.0112226			-6.0499	1.34039	-6.0499	0.186561	-6.0499	0.0406664	-6.0499	1.11293
		5.142	-4.887	0.0764667						-9.44163	0.0113502			-6.0399	1.32254	-6.0399	0.179594	-6.0399	0.0408191	-6.0399	1.10186
		5.092	-4.837	0.0735321						-9.41652	0.0114823			-6.0299	1.30636	-6.0299	0.173054	-6.0299	0.0410259	-6.0299	1.092
		5.042	-4.787	0.0730095						-9.39141	0.0116191			-6.0199	1.29184	-6.0199	0.166942	-6.0199	0.0412815	-6.0199	1.08333
		4.992	-4.737	0.0730681						-9.3663	0.0117606			-6.0099	1.27885	-6.0099	0.161238	-6.0099	0.041578	-6.0099	1.07576
		4.942	-4.687	0.0765135						-9.34119	0.011907			-5.9999	1.26721	-5.9999	0.155913	-5.9999	0.0419054	-5.9999	1.06914
		4.892	-4.637	0.0802221						-9.31608	0.0120583			-5.9899	1.25668	-5.9899	0.150925	-5.9899	0.0422522	-5.9899	1.06329
		4.842	-4.587	0.0794844						-9.29097	0.0122149			-5.9799	1.24698	-5.9799	0.146229	-5.9799	0.042606	-5.9799	1.05797
		4.792	-4.537	0.0785062						-9.26586	0.0123767			-5.9699	1.2378	-5.9699	0.141776	-5.9699	0.0429543	-5.9699	1.05295
		4.742	-4.487	0.0809422						-9.25588	0.0124425			-5.9599	1.22885	-5.9599	0.137519	-5.9599	0.0432845	-5.9599	1.048
		4.692	-4.437	0.0843709						-9.24075	0.012544			-5.9499	1.21985	-5.9499	0.133415	-5.9499	0.0435851	-5.9499	1.04287
		4.642	-4.387	0.0803416						-9.21564	0.0127169			-5.9399	1.21055	-5.9399	0.129426	-5.9399	0.0438459	-5.9399	1.03737
		4.592	-4.337	0.0841447						-9.19053	0.0128955			-5.9299	1.20074	-5.9299	0.125521	-5.9299	0.0440586	-5.9299	1.03131
		4.542	-4.287	0.086426						-9.16542	0.01308			-5.9199	1.19027	-5.9199	0.121678	-5.9199	0.0442173	-5.9199	1.02458
		4.492	-4.237	0.0864457						-9.1403	0.0132706			-5.9099	1.17903	-5.9099	0.117882	-5.9099	0.0443184	-5.9099	1.01709
		4.442	-4.187	0.0901519						-9.11519	0.0134673			-5.8999	1.16697	-5.8999	0.114128	-5.8999	0.0443612	-5.8999	1.00878
		4.392	-4.137	0.0917459						-9.09008	0.0136705			-5.8899	1.15411	-5.8899	0.110416	-5.8899	0.044347	-5.8899	0.999672
		4.342	-4.087	0.0913585						-9.06497	0.0138801			-5.8799	1.14048	-5.8799	0.106753	-5.8799	0.0442796	-5.8799	0.98978
		4.292	-4.037	0.0952566						-9.03986	0.0140965			-5.8699	1.12615	-5.8699	0.103149	-5.8699	0.0441642	-5.8699	0.979162
		4.242	-3.987	0.0987934						-9.01475	0.0143197			-5.8599	1.1112	-5.8599	0.0996144	-5.8599	0.0440072	-5.8599	0.967888
		4.192	-3.937	0.102719						-8.98964	0.01455			-5.8499	1.09573	-5.8499	0.0961617	-5.8499	0.0438155	-5.8499	0.956031
		4.142	-3.887	0.100576						-8.96453	0.0147874			-5.8399	1.07983	-5.8399	0.0928007	-5.8399	0.0435963	-5.8399	0.943668
		4.092	-3.837	0.104078						-8.93942	0.0150323			-5.8299	1.06357	-5.8299	0.0895399	-5.8299	0.0433563	-5.8299	0.93087
		4.042	-3.787	0.10604						-8.91431	0.0152846			-5.8199	1.04704	-5.8199	0.0863856	-5.8199	0.0431017	-5.8199	0.917706
		3.992	-3.737	0.109315						-8.8892	0.0155448			-5.8099	1.03032	-5.8099	0.0833424	-5.8099	0.0428385	-5.8099	0.904247
		3.942	-3.687	0.112787						-8.86409	0.0158128			-5.7999	1.01348	-5.7999	0.0804138	-5.7999	0.0425722	-5.7999	0.890567
		3.892	-3.637	0.112676						-8.83898	0.0160889			-5.7899	0.996615	-5.7899	0.0776023	-5.7899	0.042308	-5.7899	0.876747
		3.842	-3.587	0.113401						-8.81386	0.0163734			-5.7799	0.979822	-5.7799	0.0749095	-5.7799	0.0420512	-5.7799	0.862886
		3.792	-3.537	0.114223						-8.78875	0.0166662			-5.7699	0.96322	-5.7699	0.072336	-5.7699	0.0418073	-5.7699	0.849093
		3.742	-3.487	0.117605						-8.76364	0.0169678			-5.7599	0.946938	-5.7599	0.0698807	-5.7599	0.0415817	-5.7599	0.835494
		3.692	-3.437	0.116091						-8.75108	0.017122			-5.7499	0.931113	-5.7499	0.0675399	-5.7499	0.0413802	-5.7499	0.822221
		3.642	-3.387	0.115964						-8.73853	0.0172782			-5.7399	0.915882	-5.7399	0.0653062	-5.7399	0.0412079	-5.7399	0.80941
		3.592	-3.337	0.116549						-8.71342	0.0175976			-5.7299	0.901367	-5.7299	0.0631681	-5.7299	0.0410695	-5.7299	0.79719
		3.542	-3.287	0.117442						-8.68831	0.0179263			-5.7199	0.887671	-5.7199	0.061109	-5.7199	0.0409689	-5.7199	0.785672
		3.492	-3.237	0.119459						-8.6632	0.0182644			-5.7099	0.874869	-5.7099	0.0591082	-5.7099	0.0409083	-5.7099	0.774949
		3.442	-3.187	0.116544						-8.63809	0.0186121			-5.6999	0.863004	-5.6999	0.0571416	-5.6999	0.040889	-5.6999	0.765085
		3.392	-3.137	0.11766						-8.61298	0.0189697			-5.6899	0.852095	-5.6899	0.0551837	-5.6899	0.0409109	-5.6899	0.756122
		3.342	-3.087	0.115182						-8.58787	0.0193373			-5.6799	0.842138	-5.6799	0.0532098	-5.6799	0.0409731	-5.6799	0.748083
		3.292	-3.037	0.116138						-8.56276	0.0197151			-5.6699	0.83313	-5.6699	0.0511992	-5.6699	0.0410748	-5.6699	0.740985
		3.242	-2.987	0.11624						-8.53765	0.0201034			-5.6599	0.825075	-5.6599	0.0491378	-5.6599	0.0412158	-5.6599	0.734849
		3.192	-2.937	0.11348						-8.51253	0.0205022			-5.6499	0.818008	-5.6499	0.04702	-5.6499	0.0413971	-5.6499	0.729712
		3.142	-2.887	0.115962						-8.48742	0.0209119			-5.6399	0.812	-5.6399	0.044851	-5.6399	0.0416219	-5.6399	0.725639
		3.092	-2.837	0.111253						-8.46231	0.0213327			-5.6299	0.807166	-5.6299	0.0426463	-5.6299	0.0418953	-5.6299	0.722725
		3.042	-2.787	0.110051						-8.4372	0.0217647			-5.6199	0.803663	-5.6199	0.0404321	-5.6199	0.0422243	-5.6199	0.721093
		2.992	-2.737	0.110318						-8.41209	0.0222081			-5.6099	0.801671	-5.6099	0.0382423	-5.6099	0.0426171	-5.6099	0.720883
		2.942	-2.687	0.105677						-8.38698	0.0226632			-5.5999	0.801382	-5.5999	0.0361167	-5.5999	0.0430817	-5.5999	0.722236
		2.892	-2.637	0.105557						-8.36187	0.0231302			-5.5899	0.802969	-5.5899	0.0340968	-5.5899	0.0436251	-5.5899	0.725276
		2.842	-2.587	0.103768						-8.33676	0.0236092			-5.5799	0.806561	-5.5799	0.0322227	-5.5799	0.0442519	-5.5799	0.73009
		2.792	-2.537	0.101438						-8.31165	0.0241005			-5.5699	0.812229	-5.5699	0.0305298	-5.5699	0.0449635	-5.5699	0.736709
		2.742	-2.487	0.0999554						-8.28654	0.0246043			-5.5599	0.819965	-5.5599	0.0290457	-5.5599	0.0457573	-5.5599	0.745101
		2.692	-2.437	0.101498						-8.28303	0.0246758			-5.5499	0.829682	-5.5499	0.0277885	-5.5499	0.0466274	-5.5499	0.755167
		2.642	-2.387	0.101851						-8.26143	0.0251208			-5.5399	0.841222	-5.5399	0.0267664	-5.5399	0.0475648	-5.5399	0.766751
		2.592	-2.337	0.0988278						-8.23632	0.0256501			-5.5299	0.854375	-5.5299	0.0259772	-5.5299	0.048559	-5.5299	0.779659
		2.542	-2.287	0.0933866						-8.21121	0.0261926			-5.5199	0.868906	-5.5199	0.0254102	-5.5199	0.0495997	-5.5199	0.793677
		2.492	-2.237	0.0934924						-8.18609	0.0267483			-5.5099	0.884584	-5.5099	0.0250474	-5.5099	0.0506782	-5.5099	0.808604
		2.442	-2.187	0.0905729						-8.16098	0.0273175			-5.4999	0.901211	-5.4999	0.0248659	-5.4999	0.051789	-5.4999	0.824272
		2.392	-2.137	0.0830073						-8.13587	0.0279005			-5.4899	0.918643	-5.4899	0.0248403	-5.4899	0.0529305	-5.4899	0.840568
		2.342	-2.087	0.0775125						-8.11076	0.0284973			-5.4799	0.936807	-5.4799	0.0249445	-5.4799	0.0541056	-5.4799	0.857444
		2.292	-2.037	0.0717023						-8.08565	0.0291082			-5.4699	0.955698	-5.4699	0.0251536	-5.4699	0.0553201	-5.4699	0.874914
		2.242	-1.987	0.0673519						-8.06054	0.0297334			-5.4599	0.975367	-5.4599	0.0254448	-5.4599	0.0565819	-5.4599	0.893044
		2.192	-1.937	0.059959						-8.03543	0.030373			-5.4499	0.995894	-5.4499	0.0257982	-5.4499	0.0578982	-5.4499	0.911927
		2.142	-1.887	0.0538242						-8.01032	0.0310273			-5.4399	1.01736	-5.4399	0.0261968	-5.4399	0.0592729	-5.4399	0.931655
		2.092	-1.837	0.0447746						-7.98521	0.0316965			-5.4299	1.03981	-5.4299	0.0266262	-5.4299	0.0607038	-5.4299	0.952286
		2.042	-1.787	0.0374185						-7.9601	0.0323807			-5.4199	1.06322	-5.4199	0.0270741	-5.4199	0.0621808	-5.4199	0.973818
		1.992	-1.737	0.0345063						-7.93499	0.0330801			-5.4099	1.08748	-5.4099	0.0275296	-5.4099	0.0636844	-5.4099	0.996167
		1.942	-1.687	0.0300649						-7.90988	0.033795			-5.3999	1.11239	-5.3999	0.0279835	-5.3999	0.0651857	-5.3999	1.01916
		1.892	-1.637	0.0240455						-7.88476	0.0345254			-5.3899	1.13764	-5.3899	0.0284271	-5.3899	0.0666481	-5.3899	1.04255
		1.842	-1.587	0.0196376						-7.87405	0.0348418			-5.3799	1.16288	-5.3799	0.0288531	-5.3799	0.0680297	-5.3799	1.066
		1.792	-1.537	0.0161962						-7.85965	0.0352715			-5.3699	1.1877	-5.3699	0.0292559	-5.3699	0.0692868	-5.3699	1.08919
		1.742	-1.487	0.0132449						-7.83454	0.0360336			-5.3599	1.2117	-5.3599	0.0296319	-5.3599	0.0703788	-5.3599	1.11174
		1.692	-1.437	0.00932762						-7.80943	0.0368117			-5.3499	1.23453	-5.3499	0.02998	-5.3499	0.0712713	-5.3499	1.13333
		1.642	-1.387	0.00689532						-7.78432	0.0376061			-5.3399	1.2559	-5.3399	0.0303021	-5.3399	0.0719403	-5.3399	1.15371
		1.592	-1.337	0.00557187						-7.75921	0.0384169			-5.3299	1.2756	-5.3299	0.0306027	-5.3299	0.0723739	-5.3299	1.17269
		1.542	-1.287	0.00330999						-7.7341	0.0392442			-5.3199	1.29352	-5.3199	0.0308887	-5.3199	0.0725727	-5.3199	1.19013
		1.492	-1.237	0.00118446						-7.70899	0.0400881			-5.3099	1.30962	-5.3099	0.0311682	-5.3099	0.0725491	-5.3099	1.20597
		1.442	-1.187	-0.000579648						-7.68388	0.040949			-5.2999	1.32389	-5.2999	0.0314493	-5.2999	0.0723246	-5.2999	1.22019
		1.392	-1.137	-0.00183788						-7.65877	0.0418267			-5.2899	1.33635	-5.2899	0.0317385	-5.2899	0.0719257	-5.2899	1.23277
		1.342	-1.087	-0.00321949						-7.63366	0.0427216			-5.2799	1.347	-5.2799	0.0320392	-5.2799	0.0713806	-5.2799	1.24367
		1.292	-1.037	-0.00396191						-7.60855	0.0436336			-5.2699	1.35579	-5.2699	0.0323513	-5.2699	0.0707145	-5.2699	1.25282
		1.242	-0.987	-0.00624873						-7.58344	0.044563			-5.2599	1.36263	-5.2599	0.03267	-5.2599	0.0699475	-5.2599	1.26011
		1.192	-0.937	-0.00647857						-7.55832	0.0455098			-5.2499	1.36738	-5.2499	0.0329866	-5.2499	0.0690923	-5.2499	1.2654
		1.142	-0.887	-0.00752003						-7.53321	0.0464742			-5.2399	1.3699	-5.2399	0.0332893	-5.2399	0.0681545	-5.2399	1.26853
		1.092	-0.837	-0.00842418						-7.5081	0.0474562			-5.2299	1.37002	-5.2299	0.0335651	-5.2299	0.0671332	-5.2299	1.26938
		1.042	-0.787	-0.00972066						-7.48299	0.0484559			-5.2199	1.36765	-5.2199	0.0338011	-5.2199	0.0660242	-5.2199	1.26785
		0.992	-0.737	-0.0100327						-7.45788	0.0494734			-5.2099	1.36278	-5.2099	0.033987	-5.2099	0.0648225	-5.2099	1.26395
		0.942	-0.687	-0.0105355						-7.43277	0.0505087			-5.1999	1.35548	-5.1999	0.0341168	-5.1999	0.0635257	-5.1999	1.25777
		0.892	-0.637	-0.0108344						-7.40766	0.051562			-5.1899	1.34595	-5.1899	0.0341894	-5.1899	0.0621363	-5.1899	1.24952
		0.842	-0.587	-0.0118508						-7.38255	0.0526333			-5.1799	1.33452	-5.1799	0.0342097	-5.1799	0.0606636	-5.1799	1.23949
		0.792	-0.537	-0.0132745						-7.35744	0.0537226			-5.1699	1.32158	-5.1699	0.0341874	-5.1699	0.0591244	-5.1699	1.22807
		0.742	-0.487	-0.0139414						-7.33233	0.05483			-5.1599	1.30757	-5.1599	0.0341363	-5.1599	0.0575417	-5.1599	1.21566
		0.692	-0.437	-0.0144632						-7.30722	0.0559556			-5.1499	1.29297	-5.1499	0.0340724	-5.1499	0.0559439	-5.1499	1.2027
		0.642	-0.387	-0.0151302						-7.28211	0.0570992			-5.1399	1.2782	-5.1399	0.034012	-5.1399	0.0543617	-5.1399	1.18956
		0.592	-0.337	-0.016265						-7.26235	0.0580118			-5.1299	1.26364	-5.1299	0.0339695	-5.1299	0.0528256	-5.1299	1.17659
		0.542	-0.287	-0.0170345						-7.25699	0.058261			-5.1199	1.24956	-5.1199	0.033956	-5.1199	0.0513637	-5.1199	1.164
		0.492	-0.237	-0.0181503						-7.23188	0.0594409			-5.1099	1.23613	-5.1099	0.0339784	-5.1099	0.0499992	-5.1099	1.15194
		0.442	-0.187	-0.0183645						-7.20677	0.0606389			-5.0999	1.22342	-5.0999	0.0340386	-5.0999	0.0487489	-5.0999	1.14045
		0.392	-0.137	-0.0194147						-7.18166	0.0618551			-5.0899	1.21139	-5.0899	0.0341342	-5.0899	0.0476229	-5.0899	1.12949
		0.342	-0.087	-0.0201697						-7.15655	0.0630893			-5.0799	1.19995	-5.0799	0.034259	-5.0799	0.0466245	-5.0799	1.11897
		0.292	-0.037	-0.0205506						-7.13144	0.0643416			-5.0699	1.18895	-5.0699	0.0344045	-5.0699	0.0457508	-5.0699	1.10874
		0.242	0.013	-0.0206226						-7.10633	0.0656118			-5.0599	1.17824	-5.0599	0.0345611	-5.0599	0.0449944	-5.0599	1.09868
		0.192	0.063	-0.0220113						-7.08122	0.0669			-5.0499	1.16768	-5.0499	0.0347195	-5.0499	0.0443444	-5.0499	1.08865
		0.142	0.113	-0.0226212						-7.05611	0.0682061			-5.0399	1.15717	-5.0399	0.034872	-5.0399	0.0437882	-5.0399	1.07858
		0.092	0.163	-0.0231491						-7.031	0.0695299			-5.0299	1.14669	-5.0299	0.0350133	-5.0299	0.0433133	-5.0299	1.06847
		0.042	0.213	-0.023496						-7.00589	0.0708713			-5.0199	1.13629	-5.0199	0.0351409	-5.0199	0.0429083	-5.0199	1.05836
		-0.008	0.263	-0.0238063						-6.98078	0.0722304			-5.0099	1.12608	-5.0099	0.0352551	-5.0099	0.0425642	-5.0099	1.0484
		-0.058	0.313	-0.0251696						-6.95567	0.0736068			-4.9999	1.11628	-4.9999	0.0353589	-4.9999	0.0422748	-4.9999	1.03879
		-0.108	0.363	-0.0264754						-6.93055	0.0750006			-4.9899	1.10713	-4.9899	0.0354574	-4.9899	0.0420374	-4.9899	1.02978
		-0.158	0.413	-0.0267893						-6.90544	0.0764116			-4.9799	1.09894	-4.9799	0.035557	-4.9799	0.0418526	-4.9799	1.02168
		-0.208	0.463	-0.0276546						-6.88033	0.0778395			-4.9699	1.09202	-4.9699	0.035665	-4.9699	0.0417238	-4.9699	1.01478
		-0.258	0.513	-0.0287273						-6.85522	0.0792843			-4.9599	1.08668	-4.9599	0.0357885	-4.9599	0.0416566	-4.9599	1.00938
		-0.308	0.563	-0.0294282						-6.83011	0.0807457			-4.9499	1.08319	-4.9499	0.0359344	-4.9499	0.0416584	-4.9499	1.00574
		-0.358	0.613	-0.0298657						-6.805	0.0822236			-4.9399	1.08175	-4.9399	0.0361093	-4.9399	0.0417372	-4.9399	1.00405
		-0.408	0.663	-0.0304715						-6.77989	0.0837177			-4.9299	1.08249	-4.9299	0.0363192	-4.9299	0.0419011	-4.9299	1.00443
		-0.458	0.713	-0.0307063						-6.75478	0.0852278			-4.9199	1.08549	-4.9199	0.03657	-4.9199	0.0421576	-4.9199	1.00694
		-0.508	0.763	-0.0306639						-6.75074	0.0854723			-4.9099	1.09074	-4.9099	0.0368681	-4.9099	0.0425135	-4.9099	1.01154
		-0.558	0.813	-0.0303						-6.72967	0.0867537			-4.8999	1.09817	-4.8999	0.0372202	-4.8999	0.0429744	-4.8999	1.01817
		-0.608	0.863	-0.0313757						-6.70456	0.0882951			-4.8899	1.10767	-4.8899	0.0376345	-4.8899	0.043545	-4.8899	1.0267
		-0.658	0.913	-0.0311265						-6.67945	0.0898518			-4.8799	1.11915	-4.8799	0.0381198	-4.8799	0.0442292	-4.8799	1.03701
		-0.708	0.963	-0.0316654						-6.65434	0.0914235			-4.8699	1.13249	-4.8699	0.0386857	-4.8699	0.0450302	-4.8699	1.04898
		-0.758	1.013	-0.0320334						-6.62922	0.0930099			-4.8599	1.14762	-4.8599	0.0393419	-4.8599	0.0459504	-4.8599	1.06251
		-0.808	1.063	-0.031532						-6.60411	0.0946107			-4.8499	1.16451	-4.8499	0.0400974	-4.8499	0.0469923	-4.8499	1.07755
		-0.858	1.113	-0.0315453						-6.579	0.0962256			-4.8399	1.18316	-4.8399	0.0409593	-4.8399	0.0481575	-4.8399	1.09412
		-0.908	1.163	-0.0316063						-6.55389	0.0978542			-4.8299	1.20364	-4.8299	0.0419318	-4.8299	0.0494473	-4.8299	1.11227
		-0.958	1.213	-0.0321967						-6.52878	0.0994962			-4.8199	1.22603	-4.8199	0.0430155	-4.8199	0.0508623	-4.8199	1.13208
		-1.008	1.263	-0.0321364						-6.50367	0.101151			-4.8099	1.25047	-4.8099	0.0442068	-4.8099	0.0524021	-4.8099	1.1537
		-1.058	1.313	-0.0324164						-6.47856	0.102819			-4.7999	1.27709	-4.7999	0.0454978	-4.7999	0.0540654	-4.7999	1.17728
		-1.108	1.363	-0.0323081						-6.45345	0.104499			-4.7899	1.306	-4.7899	0.0468763	-4.7899	0.0558493	-4.7899	1.20295
		-1.158	1.413	-0.0325071						-6.42834	0.106191			-4.7799	1.33729	-4.7799	0.0483269	-4.7799	0.0577492	-4.7799	1.23084
		-1.208	1.463	-0.032724						-6.40323	0.107894			-4.7699	1.37101	-4.7699	0.0498315	-4.7699	0.0597581	-4.7699	1.26102
		-1.258	1.513	-0.0321798						-6.37812	0.109608			-4.7599	1.40711	-4.7599	0.0513701	-4.7599	0.0618664	-4.7599	1.29346
		-1.308	1.563	-0.0324503						-6.35301	0.111333			-4.7499	1.44543	-4.7499	0.0529222	-4.7499	0.0640611	-4.7499	1.32806
		-1.358	1.613	-0.0327639						-6.32959	0.112951			-4.7399	1.4857	-4.7399	0.054467	-4.7399	0.066325	-4.7399	1.36456
										-6.3279	0.113069			-4.7299	1.52745	-4.7299	0.0559839	-4.7299	0.0686366	-4.7299	1.40256
										-6.30278	0.114813			-4.7199	1.5701	-4.7199	0.057453	-4.7199	0.0709693	-4.7199	1.4415
										-6.27767	0.116567			-4.7099	1.61285	-4.7099	0.0588553	-4.7099	0.0732916	-4.7099	1.48063
										-6.25256	0.11833			-4.6999	1.65477	-4.6999	0.0601719	-4.6999	0.0755678	-4.6999	1.51907
										-6.22745	0.120101			-4.6899	1.6948	-4.6899	0.0613849	-4.6899	0.0777582	-4.6899	1.55581
										-6.20234	0.121879			-4.6799	1.73178	-4.6799	0.0624768	-4.6799	0.0798213	-4.6799	1.58974
										-6.17723	0.123665			-4.6699	1.76454	-4.6699	0.0634308	-4.6699	0.081715	-4.6699	1.61974
										-6.15212	0.125457			-4.6599	1.79196	-4.6599	0.0642313	-4.6599	0.0833992	-4.6599	1.64475
										-6.12701	0.127256			-4.6499	1.81306	-4.6499	0.0648639	-4.6499	0.0848378	-4.6499	1.66383
										-6.1019	0.129059			-4.6399	1.82704	-4.6399	0.0653167	-4.6399	0.0860011	-4.6399	1.67621
										-6.07679	0.130868			-4.6299	1.83338	-4.6299	0.0655803	-4.6299	0.086868	-4.6299	1.68143
										-6.05168	0.132681			-4.6199	1.83187	-4.6199	0.0656487	-4.6199	0.0874276	-4.6199	1.67927
										-6.02657	0.134498			-4.6099	1.82265	-4.6099	0.0655198	-4.6099	0.0876805	-4.6099	1.66988
										-6.00145	0.136317			-4.5999	1.80618	-4.5999	0.0651962	-4.5999	0.087639	-4.5999	1.65372
										-5.97634	0.138139			-4.5899	1.78324	-4.5899	0.0646852	-4.5899	0.0873273	-4.5899	1.63153
										-5.95123	0.139963			-4.5799	1.75487	-4.5799	0.0639992	-4.5799	0.0867804	-4.5799	1.60431
										-5.92612	0.141789			-4.5699	1.72227	-4.5699	0.0631553	-4.5699	0.0860424	-4.5699	1.57322
										-5.90101	0.143614			-4.5599	1.68677	-4.5599	0.0621748	-4.5599	0.0851641	-4.5599	1.5395
										-5.8759	0.14544			-4.5499	1.64966	-4.5499	0.0610826	-4.5499	0.0842	-4.5499	1.50437
										-5.85079	0.147264			-4.5399	1.61215	-4.5399	0.0599056	-4.5399	0.0832052	-4.5399	1.46898
										-5.82568	0.149088			-4.5299	1.5753	-4.5299	0.0586712	-4.5299	0.0822316	-4.5299	1.43428
										-5.80057	0.150909			-4.5199	1.5399	-4.5199	0.0574058	-4.5199	0.0813245	-4.5199	1.40102
										-5.77546	0.152727			-4.5099	1.50649	-4.5099	0.0561329	-4.5099	0.0805198	-4.5099	1.36966
										-5.75393	0.154282			-4.4999	1.47531	-4.4999	0.0548721	-4.4999	0.0798417	-4.4999	1.3404
										-5.75035	0.154541			-4.4899	1.44633	-4.4899	0.0536379	-4.4899	0.0793013	-4.4899	1.3132
										-5.72524	0.156351			-4.4799	1.4193	-4.4799	0.0524398	-4.4799	0.0788971	-4.4799	1.28778
										-5.70013	0.158156			-4.4699	1.39379	-4.4699	0.0512822	-4.4699	0.0786155	-4.4699	1.26374
										-5.67501	0.159956			-4.4599	1.36929	-4.4599	0.0501663	-4.4599	0.0784337	-4.4599	1.24057
										-5.6499	0.161749			-4.4499	1.34525	-4.4499	0.0490909	-4.4499	0.0783221	-4.4499	1.21775
										-5.62479	0.163534			-4.4399	1.32119	-4.4399	0.0480545	-4.4399	0.0782484	-4.4399	1.19484
										-5.59968	0.165312			-4.4299	1.29673	-4.4299	0.0470567	-4.4299	0.0781806	-4.4299	1.17149
										-5.57457	0.167081			-4.4199	1.27166	-4.4199	0.0460995	-4.4199	0.0780899	-4.4199	1.1475
										-5.54946	0.168841			-4.4099	1.24591	-4.4099	0.0451879	-4.4099	0.0779533	-4.4099	1.12284
										-5.52435	0.17059			-4.3999	1.21962	-4.3999	0.0443295	-4.3999	0.0777544	-4.3999	1.09765
										-5.49924	0.172328			-4.3899	1.19304	-4.3899	0.0435341	-4.3899	0.077484	-4.3899	1.07218
										-5.47413	0.174055			-4.3799	1.16656	-4.3799	0.0428123	-4.3799	0.0771393	-4.3799	1.0468
										-5.44902	0.175769			-4.3699	1.14062	-4.3699	0.0421738	-4.3699	0.0767229	-4.3699	1.02195
										-5.42391	0.17747			-4.3599	1.11567	-4.3599	0.0416261	-4.3599	0.0762413	-4.3599	0.998051
										-5.3988	0.179157			-4.3499	1.09213	-4.3499	0.0411733	-4.3499	0.0757035	-4.3499	0.975525
										-5.37368	0.180829			-4.3399	1.07036	-4.3399	0.0408153	-4.3399	0.0751197	-4.3399	0.954722
										-5.34857	0.182486			-4.3299	1.05065	-4.3299	0.0405474	-4.3299	0.0745006	-4.3299	0.935914
										-5.32346	0.184126			-4.3199	1.03319	-4.3199	0.0403609	-4.3199	0.0738567	-4.3199	0.919287
										-5.29835	0.185749			-4.3099	1.01806	-4.3099	0.0402441	-4.3099	0.0731987	-4.3099	0.904937
										-5.27324	0.187354			-4.2999	1.0053	-4.2999	0.0401829	-4.2999	0.0725373	-4.2999	0.892888
										-5.24813	0.188941			-4.2899	0.994862	-4.2899	0.0401627	-4.2899	0.0718839	-4.2899	0.8831
										-5.24762	0.188973			-4.2799	0.986659	-4.2799	0.040169	-4.2799	0.0712505	-4.2799	0.875491
										-5.22302	0.190509			-4.2699	0.980581	-4.2699	0.040189	-4.2699	0.0706501	-4.2699	0.869946
										-5.19791	0.192056			-4.2599	0.9765	-4.2599	0.0402122	-4.2599	0.0700965	-4.2599	0.866337
										-5.1728	0.193583			-4.2499	0.974281	-4.2499	0.0402306	-4.2499	0.0696038	-4.2499	0.864523
										-5.14769	0.195088			-4.2399	0.973783	-4.2399	0.0402392	-4.2399	0.0691863	-4.2399	0.864357
										-5.12258	0.196571			-4.2299	0.974859	-4.2299	0.0402356	-4.2299	0.0688571	-4.2299	0.86568
										-5.09747	0.198031			-4.2199	0.977346	-4.2199	0.0402193	-4.2199	0.0686271	-4.2199	0.868327
										-5.07236	0.199467			-4.2099	0.981066	-4.2099	0.0401916	-4.2099	0.0685045	-4.2099	0.872111
										-5.04724	0.200879			-4.1999	0.985819	-4.1999	0.0401545	-4.1999	0.0684934	-4.1999	0.876832
										-5.02213	0.202266			-4.1899	0.991384	-4.1899	0.04011	-4.1899	0.068593	-4.1899	0.882268
										-4.99702	0.203627			-4.1799	0.997516	-4.1799	0.0400599	-4.1799	0.0687974	-4.1799	0.888183
										-4.97191	0.204961			-4.1699	1.00396	-4.1699	0.0400055	-4.1699	0.0690952	-4.1699	0.894335
										-4.9468	0.206268			-4.1599	1.01046	-4.1599	0.0399468	-4.1599	0.0694705	-4.1599	0.900478
										-4.92169	0.207547			-4.1499	1.01675	-4.1499	0.0398837	-4.1499	0.069903	-4.1499	0.906382
										-4.89658	0.208798			-4.1399	1.02262	-4.1399	0.0398155	-4.1399	0.07037	-4.1399	0.911839
										-4.87147	0.21002			-4.1299	1.02785	-4.1299	0.0397417	-4.1299	0.0708475	-4.1299	0.916675
										-4.84636	0.211211			-4.1199	1.0323	-4.1199	0.0396625	-4.1199	0.0713125	-4.1199	0.920757
										-4.82125	0.212373			-4.1099	1.03587	-4.1099	0.0395794	-4.1099	0.0717445	-4.1099	0.924004
										-4.79614	0.213503			-4.0999	1.0385	-4.0999	0.0394952	-4.0999	0.0721271	-4.0999	0.926383
										-4.78291	0.214086			-4.0899	1.04023	-4.0899	0.0394142	-4.0899	0.0724492	-4.0899	0.927913
										-4.77103	0.214602			-4.0799	1.04111	-4.0799	0.0393422	-4.0799	0.0727059	-4.0799	0.928663
										-4.74591	0.215668			-4.0699	1.04126	-4.0699	0.0392854	-4.0699	0.0728983	-4.0699	0.928748
										-4.7208	0.216702			-4.0599	1.04087	-4.0599	0.0392502	-4.0599	0.0730331	-4.0599	0.928323
										-4.69569	0.217702			-4.0499	1.04014	-4.0499	0.0392418	-4.0499	0.0731217	-4.0499	0.927578
										-4.67058	0.218669			-4.0399	1.0393	-4.0399	0.0392631	-4.0399	0.0731781	-4.0399	0.926727
										-4.64547	0.219601			-4.0299	1.0386	-4.0299	0.039314	-4.0299	0.0732176	-4.0299	0.926003
										-4.62036	0.220498			-4.0199	1.03829	-4.0199	0.0393904	-4.0199	0.0732544	-4.0199	0.925647
										-4.59525	0.22136			-4.0099	1.03861	-4.0099	0.039484	-4.0099	0.0733001	-4.0099	0.925893
										-4.57014	0.222186			-3.9999	1.03978	-3.9999	0.0395822	-3.9999	0.073362	-3.9999	0.926959
										-4.54503	0.222976			-3.9899	1.04197	-3.9899	0.0396689	-3.9899	0.073442	-3.9899	0.929034
										-4.51992	0.223729			-3.9799	1.0453	-3.9799	0.0397256	-3.9799	0.0735365	-3.9799	0.932265
										-4.49481	0.224445			-3.9699	1.04984	-3.9699	0.0397325	-3.9699	0.0736361	-3.9699	0.936745
										-4.4697	0.225123			-3.9599	1.05558	-3.9599	0.0396706	-3.9599	0.0737269	-3.9599	0.942509
										-4.44459	0.225763			-3.9499	1.06248	-3.9499	0.039523	-3.9499	0.0737919	-3.9499	0.949526
										-4.41947	0.226365			-3.9399	1.07039	-3.9399	0.0392766	-3.9399	0.0738122	-3.9399	0.957702
										-4.39436	0.226928			-3.9299	1.07914	-3.9299	0.0389233	-3.9299	0.0737691	-3.9299	0.966886
										-4.36925	0.227452			-3.9199	1.08852	-3.9199	0.0384607	-3.9199	0.0736462	-3.9199	0.976872
										-4.34414	0.227937			-3.9099	1.09825	-3.9099	0.0378922	-3.9099	0.0734303	-3.9099	0.987415
										-4.31903	0.228382			-3.8999	1.10808	-3.8999	0.0372268	-3.8999	0.073113	-3.8999	0.998243
										-4.29392	0.228788			-3.8899	1.11774	-3.8899	0.0364786	-3.8899	0.0726911	-3.8899	1.00907
										-4.26881	0.229153			-3.8799	1.12695	-3.8799	0.0356654	-3.8799	0.0721666	-3.8799	1.01961
										-4.25297	0.229363			-3.8699	1.13548	-3.8699	0.0348079	-3.8699	0.0715466	-3.8699	1.02959
										-4.2437	0.229478			-3.8599	1.14312	-3.8599	0.0339283	-3.8599	0.0708424	-3.8599	1.03878
										-4.21859	0.229762			-3.8499	1.1497	-3.8499	0.0330492	-3.8499	0.0700683	-3.8499	1.04697
										-4.19348	0.230006			-3.8399	1.15513	-3.8399	0.0321927	-3.8399	0.0692412	-3.8399	1.05402
										-4.16837	0.230209			-3.8299	1.15936	-3.8299	0.0313794	-3.8299	0.0683794	-3.8299	1.05985
										-4.14326	0.230371			-3.8199	1.16243	-3.8199	0.0306284	-3.8199	0.0675019	-3.8199	1.06447
										-4.11814	0.230491			-3.8099	1.16446	-3.8099	0.0299561	-3.8099	0.0666279	-3.8099	1.06795
										-4.09303	0.230571			-3.7999	1.16562	-3.7999	0.0293765	-3.7999	0.0657762	-3.7999	1.07046
										-4.06792	0.230609			-3.7899	1.16621	-3.7899	0.0289008	-3.7899	0.0649651	-3.7899	1.07224
										-4.04281	0.230605			-3.7799	1.16654	-3.7799	0.0285368	-3.7799	0.0642118	-3.7799	1.07361
										-4.0177	0.230561			-3.7699	1.16699	-3.7699	0.0282892	-3.7699	0.0635313	-3.7699	1.07492
										-3.99259	0.230474			-3.7599	1.16793	-3.7599	0.0281587	-3.7599	0.0629358	-3.7599	1.07653
										-3.96748	0.230347			-3.7499	1.16973	-3.7499	0.0281423	-3.7499	0.0624338	-3.7499	1.07881
										-3.94237	0.230178			-3.7399	1.1727	-3.7399	0.0282329	-3.7399	0.0620286	-3.7399	1.08207
										-3.91726	0.229968			-3.7299	1.17704	-3.7299	0.0284195	-3.7299	0.0617177	-3.7299	1.08653
										-3.89215	0.229716			-3.7199	1.18286	-3.7199	0.0286875	-3.7199	0.0614918	-3.7199	1.09232
										-3.86704	0.229423			-3.7099	1.19013	-3.7099	0.0290195	-3.7099	0.0613354	-3.7099	1.09946
										-3.84193	0.22909			-3.6999	1.1987	-3.6999	0.0293958	-3.6999	0.0612271	-3.6999	1.10781
										-3.81682	0.228715			-3.6899	1.20827	-3.6899	0.0297954	-3.6899	0.0611409	-3.6899	1.11713
										-3.7917	0.228299			-3.6799	1.21843	-3.6799	0.0301972	-3.6799	0.0610484	-3.6799	1.12705
										-3.76659	0.227843			-3.6699	1.22869	-3.6699	0.0305805	-3.6699	0.0609208	-3.6699	1.13713
										-3.75981	0.227713			-3.6599	1.23849	-3.6599	0.0309262	-3.6599	0.0607316	-3.6599	1.14686
										-3.74148	0.227347			-3.6499	1.24725	-3.6499	0.0312174	-3.6499	0.0604586	-3.6499	1.15567
										-3.71637	0.226811			-3.6399	1.2544	-3.6399	0.0314392	-3.6399	0.0600859	-3.6399	1.16304
										-3.69126	0.226234			-3.6299	1.25941	-3.6299	0.0315798	-3.6299	0.0596051	-3.6299	1.16844
										-3.66615	0.225618			-3.6199	1.26182	-3.6199	0.0316299	-3.6199	0.0590157	-3.6199	1.17143
										-3.64104	0.224963			-3.6099	1.26126	-3.6099	0.0315831	-3.6099	0.0583248	-3.6099	1.17163
										-3.61593	0.224268			-3.5999	1.25751	-3.5999	0.0314361	-3.5999	0.0575464	-3.5999	1.1688
										-3.59082	0.223535			-3.5899	1.25042	-3.5899	0.0311885	-3.5899	0.0566999	-3.5899	1.1628
										-3.56571	0.222763			-3.5799	1.24003	-3.5799	0.0308432	-3.5799	0.0558084	-3.5799	1.15362
										-3.5406	0.221954			-3.5699	1.22649	-3.5699	0.0304062	-3.5699	0.0548971	-3.5699	1.14138
										-3.51549	0.221106			-3.5599	1.21005	-3.5599	0.0298866	-3.5599	0.0539912	-3.5599	1.12633
										-3.49037	0.220222			-3.5499	1.1911	-3.5499	0.0292963	-3.5499	0.053114	-3.5499	1.10879
										-3.46526	0.2193			-3.5399	1.17008	-3.5399	0.0286493	-3.5399	0.0522858	-3.5399	1.0892
										-3.44015	0.218342			-3.5299	1.14749	-3.5299	0.0279609	-3.5299	0.0515226	-3.5299	1.06801
										-3.41504	0.217348			-3.5199	1.12387	-3.5199	0.0272467	-3.5199	0.0508349	-3.5199	1.04575
										-3.38993	0.216318			-3.5099	1.09972	-3.5099	0.0265212	-3.5099	0.0502274	-3.5099	1.0229
										-3.36482	0.215253			-3.4999	1.07554	-3.4999	0.0257973	-3.4999	0.0496988	-3.4999	0.999943
										-3.33971	0.214154			-3.4899	1.05176	-3.4899	0.0250846	-3.4899	0.0492421	-3.4899	0.977306
										-3.3146	0.21302			-3.4799	1.02874	-3.4799	0.0243896	-3.4799	0.0488459	-3.4799	0.95536
										-3.28949	0.211853			-3.4699	1.00678	-3.4699	0.0237153	-3.4699	0.0484948	-3.4699	0.93441
										-3.26438	0.210653			-3.4599	0.9861	-3.4599	0.0230619	-3.4599	0.0481719	-3.4599	0.914695
										-3.24729	0.209818			-3.4499	0.966861	-3.4499	0.022427	-3.4499	0.0478601	-3.4499	0.896391
										-3.23927	0.20942			-3.4399	0.949169	-3.4399	0.0218077	-3.4399	0.0475441	-3.4399	0.879623
										-3.21416	0.208156			-3.4299	0.933093	-3.4299	0.0212011	-3.4299	0.047212	-3.4299	0.864477
										-3.18905	0.20686			-3.4199	0.918683	-3.4199	0.0206058	-3.4199	0.0468565	-3.4199	0.85101
										-3.16393	0.205533			-3.4099	0.90598	-3.4099	0.0200231	-3.4099	0.0464757	-3.4099	0.839267
										-3.13882	0.204176			-3.3999	0.895031	-3.3999	0.0194571	-3.3999	0.0460735	-3.3999	0.829288
										-3.11371	0.202789			-3.3899	0.885898	-3.3899	0.0189157	-3.3899	0.0456587	-3.3899	0.821118
										-3.0886	0.201373			-3.3799	0.878656	-3.3799	0.0184095	-3.3799	0.0452445	-3.3799	0.814811
										-3.06349	0.199929			-3.3699	0.873396	-3.3699	0.0179516	-3.3699	0.0448471	-3.3699	0.81043
										-3.03838	0.198457			-3.3599	0.870216	-3.3599	0.0175562	-3.3599	0.0444839	-3.3599	0.808041
										-3.01327	0.196958			-3.3499	0.869209	-3.3499	0.0172375	-3.3499	0.0441722	-3.3499	0.807705
										-2.98816	0.195432			-3.3399	0.870449	-3.3399	0.0170084	-3.3399	0.0439272	-3.3399	0.809465
										-2.96305	0.193881			-3.3299	0.873968	-3.3299	0.016879	-3.3299	0.0437611	-3.3299	0.813331
										-2.93794	0.192304			-3.3199	0.879744	-3.3199	0.0168555	-3.3199	0.0436816	-3.3199	0.819262
										-2.91283	0.190703			-3.3099	0.887678	-3.3099	0.01694	-3.3099	0.0436912	-3.3099	0.827152
										-2.88772	0.189078			-3.2999	0.897584	-3.2999	0.0171291	-3.2999	0.0437867	-3.2999	0.836818
										-2.8626	0.18743			-3.2899	0.90918	-3.2899	0.0174147	-3.2899	0.0439593	-3.2899	0.847995
										-2.83749	0.185759			-3.2799	0.922095	-3.2799	0.0177839	-3.2799	0.0441946	-3.2799	0.860334
										-2.81238	0.184067			-3.2699	0.935873	-3.2699	0.0182201	-3.2699	0.0444733	-3.2699	0.873413
										-2.78727	0.182353			-3.2599	0.949991	-3.2599	0.0187034	-3.2599	0.0447723	-3.2599	0.886753
										-2.77276	0.181354			-3.2499	0.963892	-3.2499	0.019212	-3.2499	0.0450655	-3.2499	0.899842
										-2.76216	0.180619			-3.2399	0.977004	-3.2399	0.0197238	-3.2399	0.0453258	-3.2399	0.91216
										-2.73705	0.178865			-3.2299	0.988779	-3.2299	0.0202172	-3.2299	0.0455262	-3.2299	0.923209
										-2.71194	0.177093			-3.2199	0.998719	-3.2199	0.0206724	-3.2199	0.0456416	-3.2199	0.932536
										-2.68683	0.175301			-3.2099	1.0064	-3.2099	0.021073	-3.2099	0.0456505	-3.2099	0.93976
										-2.66172	0.173493			-3.1999	1.0115	-3.1999	0.0214061	-3.1999	0.0455365	-3.1999	0.944584
										-2.63661	0.171667			-3.1899	1.01378	-3.1899	0.0216637	-3.1899	0.0452897	-3.1899	0.946806
										-2.6115	0.169825			-3.1799	1.01314	-3.1799	0.0218426	-3.1799	0.044907	-3.1799	0.946317
										-2.58639	0.167967			-3.1699	1.00956	-3.1699	0.0219447	-3.1699	0.0443933	-3.1699	0.943099
										-2.56128	0.166095			-3.1599	1.00311	-3.1599	0.0219765	-3.1599	0.0437609	-3.1599	0.937213
										-2.53616	0.164208			-3.1499	0.993948	-3.1499	0.0219489	-3.1499	0.0430288	-3.1499	0.928789
										-2.53549	0.164157			-3.1399	0.982304	-3.1399	0.0218762	-3.1399	0.0422218	-3.1399	0.91801
										-2.51105	0.162308			-3.1299	0.968443	-3.1299	0.0217749	-3.1299	0.0413686	-3.1299	0.905101
										-2.48594	0.160395			-3.1199	0.952674	-3.1199	0.0216626	-3.1199	0.0404998	-3.1199	0.890321
										-2.46083	0.15847			-3.1099	0.935331	-3.1099	0.0215566	-3.1099	0.0396457	-3.1099	0.873956
										-2.43572	0.156534			-3.0999	0.916766	-3.0999	0.0214726	-3.0999	0.0388342	-3.0999	0.856312
										-2.41061	0.154587			-3.0899	0.897344	-3.0899	0.021423	-3.0899	0.0380889	-3.0899	0.837715
										-2.3855	0.15263			-3.0799	0.877439	-3.0799	0.0214163	-3.0799	0.0374276	-3.0799	0.818509
										-2.36039	0.150663			-3.0699	0.857427	-3.0699	0.0214561	-3.0699	0.0368608	-3.0699	0.799056
										-2.33528	0.148687			-3.0599	0.837686	-3.0599	0.0215406	-3.0599	0.0363922	-3.0599	0.779726
										-2.31017	0.146704			-3.0499	0.818585	-3.0499	0.0216629	-3.0499	0.0360181	-3.0499	0.7609
										-2.28506	0.144713			-3.0399	0.800485	-3.0399	0.0218113	-3.0399	0.0357288	-3.0399	0.742958
										-2.25995	0.142715			-3.0299	0.783725	-3.0299	0.0219704	-3.0299	0.0355097	-3.0299	0.726269
										-2.23484	0.140711			-3.0199	0.768622	-3.0199	0.0221228	-3.0199	0.0353431	-3.0199	0.711185
										-2.20972	0.138701			-3.0099	0.755456	-3.0099	0.0222502	-3.0099	0.0352099	-3.0099	0.698026
										-2.18461	0.136687			-2.9999	0.744473	-2.9999	0.0223357	-2.9999	0.0350919	-2.9999	0.687073
										-2.1595	0.134668			-2.9899	0.735873	-2.9899	0.0223651	-2.9899	0.034973	-2.9899	0.67856
										-2.13439	0.132645			-2.9799	0.729816	-2.9799	0.022329	-2.9799	0.0348409	-2.9799	0.672667
										-2.10928	0.13062			-2.9699	0.726413	-2.9699	0.0222229	-2.9699	0.0346882	-2.9699	0.669519
										-2.08417	0.128591			-2.9599	0.725734	-2.9599	0.0220489	-2.9599	0.0345124	-2.9599	0.669187
										-2.05906	0.126561			-2.9499	0.727801	-2.9499	0.0218147	-2.9499	0.0343163	-2.9499	0.671683
										-2.03395	0.124529			-2.9399	0.732595	-2.9399	0.0215332	-2.9399	0.0341068	-2.9399	0.676966
										-2.00884	0.122497			-2.9299	0.74005	-2.9299	0.0212215	-2.9299	0.0338944	-2.9299	0.684943
										-1.98373	0.120464			-2.9199	0.75005	-2.9199	0.0208986	-2.9199	0.0336909	-2.9199	0.695465
										-1.95862	0.118432			-2.9099	0.762427	-2.9099	0.0205842	-2.9099	0.0335086	-2.9099	0.708331
										-1.93351	0.1164			-2.8999	0.776957	-2.8999	0.0202959	-2.8999	0.0333579	-2.8999	0.723288
										-1.90839	0.114369			-2.8899	0.793351	-2.8899	0.020048	-2.8899	0.0332464	-2.8899	0.740027
										-1.88328	0.11234			-2.8799	0.811263	-2.8799	0.0198498	-2.8799	0.0331774	-2.8799	0.758187
										-1.85817	0.110314			-2.8699	0.830285	-2.8699	0.0197047	-2.8699	0.0331494	-2.8699	0.77736
										-1.83306	0.10829			-2.8599	0.849961	-2.8599	0.0196096	-2.8599	0.0331563	-2.8599	0.7971
										-1.80795	0.106269			-2.8499	0.869797	-2.8499	0.0195559	-2.8499	0.0331877	-2.8499	0.816934
										-1.78284	0.104252			-2.8399	0.889283	-2.8399	0.0195298	-2.8399	0.0332296	-2.8399	0.836381
										-1.75773	0.102239			-2.8299	0.907912	-2.8299	0.0195138	-2.8299	0.0332661	-2.8299	0.854969
										-1.74751	0.101421			-2.8199	0.925204	-2.8199	0.0194887	-2.8199	0.0332804	-2.8199	0.872258
										-1.73262	0.100231			-2.8099	0.94073	-2.8099	0.0194351	-2.8099	0.0332566	-2.8099	0.887854
										-1.70751	0.0982279			-2.7999	0.954132	-2.7999	0.0193355	-2.7999	0.0331806	-2.7999	0.901432
										-1.6824	0.0962299			-2.7899	0.965137	-2.7899	0.0191755	-2.7899	0.0330411	-2.7899	0.912746
										-1.65729	0.0942378			-2.7799	0.973568	-2.7799	0.0189453	-2.7799	0.0328302	-2.7799	0.921635
										-1.63218	0.0922519			-2.7699	0.979349	-2.7699	0.0186402	-2.7699	0.0325437	-2.7699	0.928033
										-1.60707	0.0902725			-2.7599	0.982503	-2.7599	0.0182612	-2.7599	0.0321811	-2.7599	0.93196
										-1.58195	0.0883			-2.7499	0.983145	-2.7499	0.0178141	-2.7499	0.0317448	-2.7499	0.933521
										-1.55684	0.0863349			-2.7399	0.981477	-2.7399	0.0173093	-2.7399	0.0312403	-2.7399	0.932898
										-1.53173	0.0843773			-2.7299	0.97777	-2.7299	0.0167604	-2.7299	0.0306749	-2.7299	0.930341
										-1.50662	0.0824277			-2.7199	0.972361	-2.7199	0.0161828	-2.7199	0.0300575	-2.7199	0.926158
										-1.48151	0.0804864			-2.7099	0.965631	-2.7099	0.0155924	-2.7099	0.0293979	-2.7099	0.920704
										-1.4564	0.0785536			-2.6999	0.958001	-2.6999	0.0150042	-2.6999	0.0287061	-2.6999	0.91437
										-1.43129	0.0766298			-2.6899	0.949912	-2.6899	0.0144308	-2.6899	0.0279922	-2.6899	0.907575
										-1.40618	0.0747151			-2.6799	0.94182	-2.6799	0.013882	-2.6799	0.0272655	-2.6799	0.900756
										-1.38107	0.0728098			-2.6699	0.934179	-2.6699	0.0133641	-2.6699	0.0265346	-2.6699	0.89435
										-1.35596	0.0709143			-2.6599	0.927426	-2.6599	0.0128795	-2.6599	0.0258068	-2.6599	0.888789
										-1.33085	0.0690287			-2.6499	0.921974	-2.6499	0.0124277	-2.6499	0.0250881	-2.6499	0.884479
										-1.30574	0.0671533			-2.6399	0.918191	-2.6399	0.0120052	-2.6399	0.0243831	-2.6399	0.881793
										-1.28062	0.0652883			-2.6299	0.916389	-2.6299	0.0116071	-2.6299	0.0236948	-2.6299	0.881047
										-1.25551	0.063434			-2.6199	0.916814	-2.6199	0.0112277	-2.6199	0.0230251	-2.6199	0.882494
										-1.25232	0.0631993			-2.6099	0.919632	-2.6099	0.010862	-2.6099	0.022375	-2.6099	0.886307
										-1.2304	0.0615906			-2.5999	0.924924	-2.5999	0.0105068	-2.5999	0.0217451	-2.5999	0.892573
										-1.20529	0.0597583			-2.5899	0.932686	-2.5899	0.010161	-2.5899	0.0211362	-2.5899	0.901289
										-1.18018	0.0579372			-2.5799	0.94283	-2.5799	0.00982719	-2.5799	0.0205498	-2.5799	0.912362
										-1.15507	0.0561275			-2.5699	0.955193	-2.5699	0.00951099	-2.5699	0.019989	-2.5699	0.925623
										-1.12996	0.0543295			-2.5599	0.969557	-2.5599	0.00922161	-2.5599	0.0194587	-2.5599	0.940836
										-1.10485	0.0525432			-2.5499	0.985664	-2.5499	0.00897116	-2.5499	0.0189658	-2.5499	0.957722
										-1.07974	0.0507689			-2.5399	1.00324	-2.5399	0.00877393	-2.5399	0.0185192	-2.5399	0.975983
										-1.05463	0.0490067			-2.5299	1.02202	-2.5299	0.00864538	-2.5299	0.0181294	-2.5299	0.995323
										-1.02952	0.0472567			-2.5199	1.04177	-2.5199	0.00860088	-2.5199	0.0178079	-2.5199	1.01548
										-1.00441	0.045519			-2.5099	1.06229	-2.5099	0.0086544	-2.5099	0.017566	-2.5099	1.03622
										-0.979295	0.0437938			-2.4999	1.08343	-2.4999	0.00881725	-2.4999	0.0174138	-2.4999	1.05738
										-0.954184	0.0420812			-2.4899	1.1051	-2.4899	0.00909693	-2.4899	0.0173591	-2.4899	1.07883
										-0.929073	0.0403812			-2.4799	1.12722	-2.4799	0.00949626	-2.4799	0.0174061	-2.4799	1.10051
										-0.903963	0.0386941			-2.4699	1.14973	-2.4699	0.0100127	-2.4699	0.0175548	-2.4699	1.12236
										-0.878852	0.0370198			-2.4599	1.17257	-2.4599	0.0106386	-2.4599	0.0178001	-2.4599	1.14432
										-0.853741	0.0353584			-2.4499	1.19561	-2.4499	0.0113607	-2.4499	0.0181322	-2.4499	1.16629
										-0.82863	0.0337101			-2.4399	1.21867	-2.4399	0.0121616	-2.4399	0.0185366	-2.4399	1.18813
										-0.803519	0.0320749			-2.4299	1.24148	-2.4299	0.0130204	-2.4299	0.0189952	-2.4299	1.2096
										-0.778409	0.0304529			-2.4199	1.2637	-2.4199	0.013914	-2.4199	0.0194873	-2.4199	1.23041
										-0.753298	0.0288441			-2.4099	1.28486	-2.4099	0.0148188	-2.4099	0.0199912	-2.4099	1.25014
										-0.741397	0.0280863			-2.3999	1.30446	-2.3999	0.0157122	-2.3999	0.0204861	-2.3999	1.26833
										-0.728187	0.0272486			-2.3899	1.32195	-2.3899	0.016574	-2.3899	0.020953	-2.3899	1.28446
										-0.703076	0.0256664			-2.3799	1.33675	-2.3799	0.0173879	-2.3799	0.0213769	-2.3799	1.298
										-0.677965	0.0240976			-2.3699	1.34832	-2.3699	0.0181426	-2.3699	0.0217472	-2.3699	1.30842
										-0.652855	0.0225422			-2.3599	1.35619	-2.3599	0.0188322	-2.3599	0.0220587	-2.3599	1.31526
										-0.627744	0.0210002			-2.3499	1.35994	-2.3499	0.0194567	-2.3499	0.0223115	-2.3499	1.31812
										-0.602633	0.0194717			-2.3399	1.35929	-2.3399	0.0200218	-2.3399	0.0225112	-2.3399	1.31669
										-0.577522	0.0179567			-2.3299	1.35408	-2.3299	0.0205384	-2.3299	0.0226678	-2.3299	1.31078
										-0.552411	0.0164552			-2.3199	1.34426	-2.3199	0.021022	-2.3199	0.0227951	-2.3199	1.30035
										-0.527301	0.0149673			-2.3099	1.32992	-2.3099	0.0214917	-2.3099	0.0229095	-2.3099	1.28543
										-0.50219	0.0134929			-2.2999	1.31131	-2.2999	0.0219691	-2.2999	0.0230289	-2.2999	1.26623
										-0.477079	0.0120321			-2.2899	1.28875	-2.2899	0.0224768	-2.2899	0.0231718	-2.2899	1.24305
										-0.451968	0.0105849			-2.2799	1.2627	-2.2799	0.0230378	-2.2799	0.0233556	-2.2799	1.2163
										-0.426857	0.00915121			-2.2699	1.23372	-2.2699	0.0236735	-2.2699	0.0235963	-2.2699	1.18648
										-0.401747	0.00773114			-2.2599	1.20241	-2.2599	0.0244024	-2.2599	0.0239067	-2.2599	1.1542
										-0.376636	0.00632466			-2.2499	1.16943	-2.2499	0.0252385	-2.2499	0.0242963	-2.2499	1.12006
										-0.351525	0.00493176			-2.2399	1.13545	-2.2399	0.0261897	-2.2399	0.0247692	-2.2399	1.08472
										-0.326414	0.00355245			-2.2299	1.10111	-2.2299	0.0272558	-2.2299	0.0253241	-2.2299	1.04882
										-0.301303	0.00218673			-2.2199	1.06699	-2.2199	0.0284277	-2.2199	0.025953	-2.2199	1.01296
										-0.276193	0.000834592			-2.2099	1.03359	-2.2099	0.0296857	-2.2099	0.026641	-2.2099	0.977667
										-0.263646	0.000164067			-2.1999	1.0013	-2.1999	0.0309995	-2.1999	0.0273658	-2.1999	0.943376
										-0.251082	-0.000503969			-2.1899	0.970391	-2.1899	0.0323286	-2.1899	0.0280989	-2.1899	0.910421
										-0.225971	-0.00182896			-2.1799	0.940995	-2.1799	0.033624	-2.1799	0.0288059	-2.1799	0.879024
										-0.20086	-0.00314038			-2.1699	0.91313	-2.1699	0.0348305	-2.1699	0.029449	-2.1699	0.849294
										-0.175749	-0.00443824			-2.1599	0.886709	-2.1599	0.0358906	-2.1599	0.0299892	-2.1599	0.82124
										-0.150639	-0.00572255			-2.1499	0.861557	-2.1499	0.0367487	-2.1499	0.0303891	-2.1499	0.794785
										-0.125528	-0.00699331			-2.1399	0.837439	-2.1399	0.0373556	-2.1399	0.0306164	-2.1399	0.769776
										-0.100417	-0.00825054			-2.1299	0.814083	-2.1299	0.0376732	-2.1299	0.0306461	-2.1299	0.746007
										-0.0753063	-0.00949422			-2.1199	0.791205	-2.1199	0.0376784	-2.1199	0.0304639	-2.1199	0.723235
										-0.0501955	-0.0107244			-2.1099	0.768529	-2.1099	0.0373656	-2.1099	0.0300673	-2.1099	0.701195
										-0.0250847	-0.011941			-2.0999	0.745806	-2.0999	0.0367486	-2.0999	0.029467	-2.0999	0.679616
										2.61436e-05	-0.0131441			-2.0899	0.722828	-2.0899	0.03586	-2.0899	0.0286861	-2.0899	0.658237
										0.0251369	-0.0143337			-2.0799	0.699441	-2.0799	0.0347495	-2.0799	0.0277597	-2.0799	0.636819
										0.0502477	-0.0155098			-2.0699	0.675549	-2.0699	0.0334804	-2.0699	0.0267317	-2.0699	0.615161
										0.0753585	-0.0166724			-2.0599	0.651116	-2.0599	0.0321254	-2.0599	0.0256525	-2.0599	0.593106
										0.100469	-0.0178215			-2.0499	0.626168	-2.0499	0.0307603	-2.0499	0.0245749	-2.0499	0.570551
										0.12558	-0.0189571			-2.0399	0.600781	-2.0399	0.0294592	-2.0399	0.0235504	-2.0399	0.547447
										0.150691	-0.0200791			-2.0299	0.575068	-2.0299	0.0282875	-2.0299	0.0226247	-2.0299	0.523798
										0.175802	-0.0211877			-2.0199	0.549168	-2.0199	0.0272976	-2.0199	0.021835	-2.0199	0.499651
										0.200913	-0.0222827			-2.0099	0.523221	-2.0099	0.0265245	-2.0099	0.0212063	-2.0099	0.475087
										0.215352	-0.0229062			-1.9999	0.497353	-1.9999	0.0259827	-1.9999	0.0207496	-1.9999	0.450208
										0.226023	-0.0233642			-1.9899	0.471662	-1.9899	0.0256657	-1.9899	0.0204613	-1.9899	0.425121
										0.251134	-0.0244321			-1.9799	0.446208	-1.9799	0.0255466	-1.9799	0.0203236	-1.9799	0.399931
										0.276245	-0.0254866			-1.9699	0.42101	-1.9699	0.0255811	-1.9699	0.0203062	-1.9699	0.374731
										0.301356	-0.0265275			-1.9599	0.396054	-1.9599	0.0257115	-1.9599	0.0203695	-1.9599	0.349605
										0.326467	-0.0275548			-1.9499	0.371307	-1.9499	0.0258729	-1.9499	0.0204689	-1.9499	0.324628
										0.351577	-0.0285685			-1.9399	0.346734	-1.9399	0.0259993	-1.9399	0.0205585	-1.9399	0.299877
										0.376688	-0.0295686			-1.9299	0.322319	-1.9299	0.0260302	-1.9299	0.0205965	-1.9299	0.275435
										0.401799	-0.0305552			-1.9199	0.298083	-1.9199	0.025916	-1.9199	0.0205485	-1.9199	0.251407
										0.42691	-0.0315281			-1.9099	0.2741	-1.9099	0.0256229	-1.9099	0.0203913	-1.9099	0.22792
										0.452021	-0.0324873			-1.8999	0.250499	-1.8999	0.0251354	-1.8999	0.0201141	-1.8999	0.205129
										0.477131	-0.0334329			-1.8899	0.227463	-1.8899	0.0244568	-1.8899	0.0197189	-1.8899	0.183209
										0.502242	-0.0343648			-1.8799	0.205218	-1.8799	0.0236076	-1.8799	0.0192196	-1.8799	0.162349
										0.527353	-0.0352829			-1.8699	0.184012	-1.8699	0.0226226	-1.8699	0.0186393	-1.8699	0.14274
										0.552464	-0.0361873			-1.8599	0.164096	-1.8599	0.021546	-1.8599	0.0180068	-1.8599	0.124556
										0.577575	-0.0370779			-1.8499	0.145694	-1.8499	0.0204264	-1.8499	0.0173534	-1.8499	0.107945
										0.602685	-0.0379547			-1.8399	0.128991	-1.8399	0.019311	-1.8399	0.0167088	-1.8399	0.0930108
										0.627796	-0.0388177			-1.8299	0.114107	-1.8299	0.018242	-1.8299	0.0160985	-1.8299	0.07981
										0.652907	-0.0396668			-1.8199	0.101098	-1.8199	0.0172524	-1.8199	0.0155416	-1.8199	0.068345
										0.678018	-0.0405019			-1.8099	0.0899465	-1.8099	0.0163647	-1.8099	0.01505	-1.8099	0.0585671
										0.703129	-0.0413232			-1.7999	0.0805746	-1.7999	0.0155904	-1.7999	0.0146282	-1.7999	0.050383
										0.728239	-0.0421304			-1.7899	0.0728529	-1.7899	0.0149309	-1.7899	0.0142749	-1.7899	0.0436644
										0.75335	-0.0429236			-1.7799	0.0666168	-1.7799	0.0143799	-1.7799	0.0139846	-1.7799	0.0382597
										0.753592	-0.0429312			-1.7699	0.0616835	-1.7699	0.0139258	-1.7699	0.0137493	-1.7699	0.0340064
										0.778461	-0.0437028			-1.7599	0.0578685	-1.7599	0.0135548	-1.7599	0.0135612	-1.7599	0.0307423
										0.803572	-0.0444678			-1.7499	0.0549988	-1.7499	0.0132534	-1.7499	0.0134137	-1.7499	0.0283146
										0.828683	-0.0452187			-1.7399	0.0529218	-1.7399	0.0130103	-1.7399	0.0133028	-1.7399	0.0265863
										0.853793	-0.0459555			-1.7299	0.0515113	-1.7299	0.0128177	-1.7299	0.0132278	-1.7299	0.0254395
										0.878904	-0.0466779			-1.7199	0.0506678	-1.7199	0.0126719	-1.7199	0.0131907	-1.7199	0.0247764
										0.904015	-0.0473862			-1.7099	0.0503169	-1.7099	0.0125725	-1.7099	0.013196	-1.7099	0.0245183
										0.929126	-0.0480801			-1.6999	0.0504056	-1.6999	0.0125223	-1.6999	0.0132495	-1.6999	0.0246034
										0.954237	-0.0487597			-1.6899	0.0508954	-1.6899	0.0125257	-1.6899	0.0133573	-1.6899	0.024983
										0.979347	-0.0494248			-1.6799	0.0517592	-1.6799	0.0125877	-1.6799	0.0135247	-1.6799	0.0256192
										1.00446	-0.0500755			-1.6699	0.052976	-1.6699	0.0127131	-1.6699	0.0137556	-1.6699	0.0264824
										1.02957	-0.0507118			-1.6599	0.0545289	-1.6599	0.012906	-1.6599	0.0140518	-1.6599	0.0275497
										1.05468	-0.0513335			-1.6499	0.0564034	-1.6499	0.0131691	-1.6499	0.0144129	-1.6499	0.0288042
										1.07979	-0.0519406			-1.6399	0.0585871	-1.6399	0.013504	-1.6399	0.014837	-1.6399	0.0302335
										1.1049	-0.0525332			-1.6299	0.0610702	-1.6299	0.0139114	-1.6299	0.0153203	-1.6299	0.0318304
										1.13001	-0.0531111			-1.6199	0.0638455	-1.6199	0.0143915	-1.6199	0.0158584	-1.6199	0.0335917
										1.15512	-0.0536742			-1.6099	0.0669086	-1.6099	0.014944	-1.6099	0.0164465	-1.6099	0.0355175
										1.18023	-0.0542227			-1.5999	0.0702562	-1.5999	0.0155686	-1.5999	0.0170801	-1.5999	0.0376089
										1.20534	-0.0547564			-1.5899	0.073884	-1.5899	0.0162644	-1.5899	0.0177556	-1.5899	0.0398656
										1.23046	-0.0552753			-1.5799	0.0777836	-1.5799	0.01703	-1.5799	0.0184705	-1.5799	0.0422831
										1.24113	-0.0554914			-1.5699	0.0819395	-1.5699	0.0178624	-1.5699	0.0192236	-1.5699	0.0448499
										1.25557	-0.0557793			-1.5599	0.0863259	-1.5599	0.0187572	-1.5599	0.0200147	-1.5599	0.0475452
										1.28068	-0.0562685			-1.5499	0.090904	-1.5499	0.0197074	-1.5499	0.0208448	-1.5499	0.0503366
										1.30579	-0.0567427			-1.5399	0.0956218	-1.5399	0.0207034	-1.5399	0.0217153	-1.5399	0.0531811
										1.3309	-0.057202			-1.5299	0.100415	-1.5299	0.0217333	-1.5299	0.0226275	-1.5299	0.0560257
										1.35601	-0.0576464			-1.5199	0.105209	-1.5199	0.0227828	-1.5199	0.0235823	-1.5199	0.0588111
										1.38112	-0.0580757			-1.5099	0.109926	-1.5099	0.0238364	-1.5099	0.024579	-1.5099	0.0614756
										1.40623	-0.0584901			-1.4999	0.114489	-1.4999	0.0248787	-1.4999	0.0256153	-1.4999	0.0639613
										1.43134	-0.0588893			-1.4899	0.118828	-1.4899	0.0258953	-1.4899	0.0266862	-1.4899	0.066219
										1.45645	-0.0592736			-1.4799	0.122891	-1.4799	0.0268744	-1.4799	0.0277845	-1.4799	0.0682147
										1.48156	-0.0596427			-1.4699	0.126645	-1.4699	0.0278082	-1.4699	0.0289002	-1.4699	0.0699332
										1.50667	-0.0599968			-1.4599	0.130082	-1.4599	0.0286936	-1.4599	0.0300217	-1.4599	0.0713811
										1.53178	-0.0603357			-1.4499	0.133221	-1.4499	0.0295328	-1.4499	0.0311357	-1.4499	0.0725879
										1.5569	-0.0606596			-1.4399	0.136108	-1.4399	0.0303334	-1.4399	0.0322288	-1.4399	0.0736042
										1.58201	-0.0609683			-1.4299	0.138812	-1.4299	0.0311078	-1.4299	0.0332885	-1.4299	0.0744981
										1.60712	-0.0612619			-1.4199	0.141421	-1.4199	0.0318716	-1.4199	0.034304	-1.4199	0.0753502
										1.63223	-0.0615404			-1.4099	0.144032	-1.4099	0.0326431	-1.4099	0.035267	-1.4099	0.0762459
										1.65734	-0.0618038			-1.3999	0.146742	-1.3999	0.0334406	-1.3999	0.0361729	-1.3999	0.0772688
										1.68245	-0.0620521			-1.3899	0.149641	-1.3899	0.0342806	-1.3899	0.0370201	-1.3899	0.078492
										1.70756	-0.0622852			-1.3799	0.1528	-1.3799	0.0351762	-1.3799	0.0378102	-1.3799	0.0799713
										1.72569	-0.0624442			-1.3699	0.156263	-1.3699	0.0361349	-1.3699	0.0385471	-1.3699	0.0817394
										1.73267	-0.0625033			-1.3599	0.160042	-1.3599	0.0371574	-1.3599	0.0392361	-1.3599	0.0838012
										1.75778	-0.0627064			-1.3499	0.164109	-1.3499	0.0382364	-1.3499	0.0398824	-1.3499	0.0861315
										1.78289	-0.0628944			-1.3399	0.168397	-1.3399	0.0393566	-1.3399	0.0404901	-1.3399	0.0886755
										1.808	-0.0630674			-1.3299	0.172801	-1.3299	0.0404946	-1.3299	0.0410611	-1.3299	0.0913509
										1.83311	-0.0632254			-1.3199	0.177185	-1.3199	0.0416202	-1.3199	0.0415945	-1.3199	0.0940533
										1.85823	-0.0633685			-1.3099	0.181389	-1.3099	0.0426982	-1.3099	0.0420862	-1.3099	0.0966631
										1.88334	-0.0634967			-1.2999	0.185241	-1.2999	0.0436909	-1.2999	0.0425294	-1.2999	0.0990545
										1.90845	-0.06361			-1.2899	0.188572	-1.2899	0.0445609	-1.2899	0.0429153	-1.2899	0.101105
										1.93356	-0.0637085			-1.2799	0.19123	-1.2799	0.0452743	-1.2799	0.0432346	-1.2799	0.102707
										1.95867	-0.0637922			-1.2699	0.193092	-1.2699	0.045804	-1.2699	0.0434786	-1.2699	0.103775
										1.98378	-0.0638613			-1.2599	0.194078	-1.2599	0.0461318	-1.2599	0.0436412	-1.2599	0.104253
										2.00889	-0.0639157			-1.2499	0.194158	-1.2499	0.046251	-1.2499	0.0437199	-1.2499	0.104121
										2.034	-0.0639556			-1.2399	0.193358	-1.2399	0.046167	-1.2399	0.0437171	-1.2399	0.103397
										2.05911	-0.0639809			-1.2299	0.191753	-1.2299	0.045897	-1.2299	0.0436402	-1.2299	0.102133
										2.08422	-0.0639919			-1.2199	0.189469	-1.2199	0.0454689	-1.2199	0.0435017	-1.2199	0.100412
										2.10933	-0.0639885			-1.2099	0.186662	-1.2099	0.0449188	-1.2099	0.043318	-1.2099	0.0983404
										2.13444	-0.0639708			-1.1999	0.183514	-1.1999	0.0442879	-1.1999	0.0431084	-1.1999	0.0960363
										2.15955	-0.063939			-1.1899	0.180208	-1.1899	0.043619	-1.1899	0.0428931	-1.1899	0.093622
										2.18467	-0.0638931			-1.1799	0.176922	-1.1799	0.042953	-1.1799	0.0426914	-1.1799	0.0912127
										2.20978	-0.0638332			-1.1699	0.173808	-1.1699	0.0423257	-1.1699	0.0425197	-1.1699	0.0889085
										2.23489	-0.0637595			-1.1599	0.170987	-1.1599	0.0417657	-1.1599	0.0423904	-1.1599	0.0867878
										2.24352	-0.0637309			-1.1499	0.168537	-1.1499	0.0412925	-1.1499	0.0423103	-1.1499	0.084904
										2.26	-0.063672			-1.1399	0.166497	-1.1399	0.0409157	-1.1399	0.0422803	-1.1399	0.0832839
										2.28511	-0.0635708			-1.1299	0.164863	-1.1299	0.0406357	-1.1299	0.0422955	-1.1299	0.0819289
										2.31022	-0.0634562			-1.1199	0.163596	-1.1199	0.0404442	-1.1199	0.0423455	-1.1199	0.0808184
										2.33533	-0.0633281			-1.1099	0.162628	-1.1099	0.0403258	-1.1099	0.0424154	-1.1099	0.0799136
										2.36044	-0.0631867			-1.0999	0.161868	-1.0999	0.0402599	-1.0999	0.0424873	-1.0999	0.0791629
										2.38555	-0.0630322			-1.0899	0.161213	-1.0899	0.0402221	-1.0899	0.0425413	-1.0899	0.0785066
										2.41066	-0.0628647			-1.0799	0.160555	-1.0799	0.0401867	-1.0799	0.0425572	-1.0799	0.0778824
										2.43577	-0.0626844			-1.0699	0.159789	-1.0699	0.0401281	-1.0699	0.0425157	-1.0699	0.0772291
										2.46088	-0.0624913			-1.0599	0.158818	-1.0599	0.0400221	-1.0599	0.0423999	-1.0599	0.0764908
										2.486	-0.0622856			-1.0499	0.15756	-1.0499	0.0398477	-1.0499	0.0421959	-1.0499	0.0756193
										2.51111	-0.0620675			-1.0399	0.15595	-1.0399	0.0395874	-1.0399	0.0418937	-1.0399	0.0745766
										2.53622	-0.0618372			-1.0299	0.153944	-1.0299	0.0392282	-1.0299	0.0414874	-1.0299	0.0733357
										2.56133	-0.0615948			-1.0199	0.151517	-1.0199	0.0387621	-1.0199	0.0409754	-1.0199	0.0718814
										2.58644	-0.0613404			-1.0099	0.148663	-1.0099	0.0381855	-1.0099	0.0403603	-1.0099	0.0702099
										2.61155	-0.0610743			-0.9999	0.145397	-0.9999	0.0374998	-0.9999	0.039648	-0.9999	0.0683278
										2.63666	-0.0607966			-0.9899	0.141748	-0.9899	0.0367102	-0.9899	0.0388477	-0.9899	0.0662509
										2.66177	-0.0605075			-0.9799	0.137758	-0.9799	0.0358254	-0.9799	0.0379709	-0.9799	0.0640022
										2.68688	-0.0602072			-0.9699	0.133479	-0.9699	0.0348571	-0.9699	0.0370308	-0.9699	0.0616103
										2.70701	-0.0599584			-0.9599	0.12897	-0.9599	0.033819	-0.9599	0.0360422	-0.9599	0.0591078
										2.71199	-0.0598958			-0.9499	0.124297	-0.9499	0.0327267	-0.9499	0.0350208	-0.9499	0.0565292
										2.7371	-0.0595736			-0.9399	0.119525	-0.9399	0.0315964	-0.9399	0.0339834	-0.9399	0.0539101
										2.76221	-0.0592407			-0.9299	0.114726	-0.9299	0.0304456	-0.9299	0.0329476	-0.9299	0.0512861
										2.78732	-0.0588974			-0.9199	0.10997	-0.9199	0.0292921	-0.9199	0.0319323	-0.9199	0.0486925
										2.81244	-0.0585439			-0.9099	0.105329	-0.9099	0.0281541	-0.9099	0.0309573	-0.9099	0.0461639
										2.83755	-0.0581803			-0.8999	0.100877	-0.8999	0.02705	-0.8999	0.0300436	-0.8999	0.0437338
										2.86266	-0.0578068			-0.8899	0.096686	-0.8899	0.0259982	-0.8899	0.0292129	-0.8899	0.0414344
										2.88777	-0.0574237			-0.8799	0.0928268	-0.8799	0.0250166	-0.8799	0.0284871	-0.8799	0.0392959
										2.91288	-0.0570312			-0.8699	0.0893657	-0.8699	0.0241217	-0.8699	0.0278869	-0.8699	0.0373457
										2.93799	-0.0566295			-0.8599	0.0863603	-0.8599	0.0233284	-0.8599	0.0274308	-0.8599	0.0356071
										2.9631	-0.0562187			-0.8499	0.0838562	-0.8499	0.0226483	-0.8499	0.0271331	-0.8499	0.0340981
										2.98821	-0.0557992			-0.8399	0.0818823	-0.8399	0.0220895	-0.8399	0.0270026	-0.8399	0.0328297
										3.01332	-0.0553712			-0.8299	0.080447	-0.8299	0.0216549	-0.8299	0.0270404	-0.8299	0.0318047
										3.03843	-0.0549348			-0.8199	0.0795354	-0.8199	0.0213422	-0.8199	0.0272394	-0.8199	0.0310168
										3.06354	-0.0544904			-0.8099	0.0791086	-0.8099	0.0211436	-0.8099	0.0275835	-0.8099	0.0304503
										3.08865	-0.054038			-0.7999	0.0791053	-0.7999	0.0210457	-0.7999	0.0280484	-0.7999	0.0300813
										3.11377	-0.053578			-0.7899	0.0794459	-0.7899	0.0210312	-0.7899	0.0286031	-0.7899	0.0298785
										3.13888	-0.0531106			-0.7799	0.0800391	-0.7799	0.0210798	-0.7799	0.0292122	-0.7799	0.0298065
										3.16399	-0.052636			-0.7699	0.0807907	-0.7699	0.0211708	-0.7699	0.0298401	-0.7699	0.0298286
										3.1891	-0.0521545			-0.7599	0.0816131	-0.7599	0.0212849	-0.7599	0.0304536	-0.7599	0.0299103
										3.21421	-0.0516663			-0.7499	0.0824352	-0.7499	0.0214067	-0.7499	0.0310265	-0.7499	0.0300235
										3.23932	-0.0511715			-0.7399	0.0832108	-0.7399	0.0215265	-0.7399	0.0315425	-0.7399	0.0301491
										3.26422	-0.0506748			-0.7299	0.083924	-0.7299	0.0216417	-0.7299	0.0319971	-0.7299	0.0302796
										3.26443	-0.0506706			-0.7199	0.0845925	-0.7199	0.0217577	-0.7199	0.0323989	-0.7199	0.03042
										3.28954	-0.0501636			-0.7099	0.0852653	-0.7099	0.0218867	-0.7099	0.0327682	-0.7099	0.0305874
										3.31465	-0.0496509			-0.6999	0.0860181	-0.6999	0.022047	-0.6999	0.0331356	-0.6999	0.0308095
										3.33976	-0.0491326			-0.6899	0.0869439	-0.6899	0.0222606	-0.6899	0.0335377	-0.6899	0.0311206
										3.36487	-0.0486091			-0.6799	0.088142	-0.6799	0.0225503	-0.6799	0.0340136	-0.6799	0.0315581
										3.38998	-0.0480805			-0.6699	0.089705	-0.6699	0.0229367	-0.6699	0.0345998	-0.6699	0.0321567
										3.41509	-0.047547			-0.6599	0.0917058	-0.6599	0.0234349	-0.6599	0.0353256	-0.6599	0.0329438
										3.44021	-0.047009			-0.6499	0.0941869	-0.6499	0.024052	-0.6499	0.0362098	-0.6499	0.0339347
										3.46532	-0.0464667			-0.6399	0.0971515	-0.6399	0.0247851	-0.6399	0.0372577	-0.6399	0.0351288
										3.49043	-0.0459203			-0.6299	0.100559	-0.6299	0.0256203	-0.6299	0.03846	-0.6299	0.0365073
										3.51554	-0.04537			-0.6199	0.104326	-0.6199	0.0265327	-0.6199	0.0397928	-0.6199	0.0380332
										3.54065	-0.0448161			-0.6099	0.108328	-0.6099	0.027488	-0.6099	0.0412196	-0.6099	0.0396524
										3.56576	-0.0442588			-0.5999	0.11241	-0.5999	0.0284447	-0.5999	0.0426942	-0.5999	0.0412975
										3.59087	-0.0436983			-0.5899	0.116401	-0.5899	0.0293573	-0.5899	0.0441644	-0.5899	0.042893
										3.61598	-0.0431349			-0.5799	0.120121	-0.5799	0.0301805	-0.5799	0.0455768	-0.5799	0.044361
										3.64109	-0.0425689			-0.5699	0.123407	-0.5699	0.0308728	-0.5699	0.0468812	-0.5699	0.045629
										3.6662	-0.0420003			-0.5599	0.12612	-0.5599	0.0314004	-0.5599	0.0480351	-0.5599	0.0466357
										3.69131	-0.0414296			-0.5499	0.12816	-0.5499	0.0317407	-0.5499	0.0490075	-0.5499	0.0473377
										3.71642	-0.0408568			-0.5399	0.129479	-0.5399	0.0318847	-0.5399	0.049782	-0.5399	0.0477136
										3.73565	-0.0404171			-0.5299	0.130083	-0.5299	0.0318381	-0.5299	0.0503581	-0.5299	0.0477669
										3.74154	-0.0402822			-0.5199	0.130037	-0.5199	0.0316218	-0.5199	0.0507525	-0.5199	0.0475263
										3.76665	-0.0397061			-0.5099	0.129461	-0.5099	0.0312711	-0.5099	0.0509975	-0.5099	0.0470447
										3.79176	-0.0391286			-0.4999	0.128521	-0.4999	0.0308335	-0.4999	0.0511401	-0.4999	0.0463961
										3.81687	-0.03855			-0.4899	0.127422	-0.4899	0.0303663	-0.4899	0.0512384	-0.4899	0.0456703
										3.84198	-0.0379705			-0.4799	0.126394	-0.4799	0.0299334	-0.4799	0.0513576	-0.4799	0.0449679
										3.86709	-0.0373903			-0.4699	0.125677	-0.4699	0.0296011	-0.4699	0.051566	-0.4699	0.0443935
										3.8922	-0.0368097			-0.4599	0.125505	-0.4599	0.0294345	-0.4599	0.0519291	-0.4599	0.0440491
										3.91731	-0.0362288			-0.4499	0.126087	-0.4499	0.0294931	-0.4499	0.0525045	-0.4499	0.0440278
										3.94242	-0.0356478			-0.4399	0.1276	-0.4399	0.0298272	-0.4399	0.0533367	-0.4399	0.0444073
										3.96753	-0.0350669			-0.4299	0.130163	-0.4299	0.0304736	-0.4299	0.054452	-0.4299	0.0452443
										3.99264	-0.0344864			-0.4199	0.133835	-0.4199	0.0314526	-0.4199	0.0558554	-0.4199	0.0465697
										4.01775	-0.0339064			-0.4099	0.138601	-0.4099	0.0327656	-0.4099	0.057528	-0.4099	0.048385
										4.04286	-0.0333272			-0.3999	0.14437	-0.3999	0.0343932	-0.3999	0.059427	-0.3999	0.0506603
										4.06798	-0.0327489			-0.3899	0.150978	-0.3899	0.0362948	-0.3899	0.0614876	-0.3899	0.0533341
										4.09309	-0.0321717			-0.3799	0.158192	-0.3799	0.0384106	-0.3799	0.0636273	-0.3799	0.0563152
										4.1182	-0.0315957			-0.3699	0.165727	-0.3699	0.0406637	-0.3699	0.0657517	-0.3699	0.0594878
										4.14331	-0.0310213			-0.3599	0.173261	-0.3599	0.0429653	-0.3599	0.0677623	-0.3599	0.0627176
										4.16842	-0.0304485			-0.3499	0.180463	-0.3499	0.0452202	-0.3499	0.0695649	-0.3499	0.0658613
										4.19353	-0.0298776			-0.3399	0.187014	-0.3399	0.0473334	-0.3399	0.0710776	-0.3399	0.0687764
										4.21864	-0.0293086			-0.3299	0.192633	-0.3299	0.0492174	-0.3299	0.0722379	-0.3299	0.0713313
										4.2331	-0.0289819			-0.3199	0.197095	-0.3199	0.0507981	-0.3199	0.073008	-0.3199	0.0734156
										4.24375	-0.0287418			-0.3099	0.200253	-0.3099	0.0520205	-0.3099	0.0733774	-0.3099	0.0749475
										4.26886	-0.0281774			-0.2999	0.20204	-0.2999	0.0528518	-0.2999	0.0733624	-0.2999	0.0758793
										4.29397	-0.0276154			-0.2899	0.202475	-0.2899	0.0532827	-0.2899	0.073004	-0.2899	0.0761995
										4.31908	-0.0270561			-0.2799	0.201652	-0.2799	0.0533269	-0.2799	0.0723624	-0.2799	0.075932
										4.34419	-0.0264995			-0.2699	0.19973	-0.2699	0.053018	-0.2699	0.0715105	-0.2699	0.0751313
										4.36931	-0.0259459			-0.2599	0.196914	-0.2599	0.0524056	-0.2599	0.0705265	-0.2599	0.0738771
										4.39442	-0.0253954			-0.2499	0.193435	-0.2499	0.0515501	-0.2499	0.0694877	-0.2499	0.0722659
										4.41953	-0.0248481			-0.2399	0.189533	-0.2399	0.0505178	-0.2399	0.068464	-0.2399	0.070403
										4.44464	-0.0243042			-0.2299	0.18544	-0.2299	0.0493757	-0.2299	0.0675139	-0.2299	0.0683951
										4.46975	-0.0237638			-0.2199	0.181366	-0.2199	0.048188	-0.2199	0.0666823	-0.2199	0.0663439
										4.49486	-0.023227			-0.2099	0.177493	-0.2099	0.0470133	-0.2099	0.0659997	-0.2099	0.064341
										4.51997	-0.0226939			-0.1999	0.173966	-0.1999	0.0459024	-0.1999	0.0654829	-0.1999	0.0624649
										4.54508	-0.0221647			-0.1899	0.170901	-0.1899	0.0448976	-0.1899	0.065137	-0.1899	0.0607793
										4.57019	-0.0216395			-0.1799	0.168375	-0.1799	0.0440322	-0.1799	0.0649572	-0.1799	0.0593324
										4.5953	-0.0211183			-0.1699	0.166437	-0.1699	0.0433306	-0.1699	0.0649314	-0.1699	0.0581567
										4.62041	-0.0206014			-0.1599	0.165103	-0.1599	0.0428083	-0.1599	0.0650415	-0.1599	0.0572699
										4.64552	-0.0200888			-0.1499	0.164363	-0.1499	0.0424717	-0.1499	0.0652648	-0.1499	0.0566747
										4.67063	-0.0195805			-0.1399	0.164179	-0.1399	0.0423181	-0.1399	0.0655749	-0.1399	0.0563601
										4.69575	-0.0190768			-0.1299	0.164487	-0.1299	0.0423361	-0.1299	0.0659421	-0.1299	0.0563019
										4.72086	-0.0185777			-0.1199	0.165198	-0.1199	0.0425053	-0.1199	0.0663345	-0.1199	0.0564638
										4.74088	-0.018183			-0.1099	0.166206	-0.1099	0.0427976	-0.1099	0.0667185	-0.1099	0.0567994
										4.74597	-0.0180832			-0.0999	0.167386	-0.0999	0.0431784	-0.0999	0.0670604	-0.0999	0.0572542
										4.77108	-0.0175935			-0.0899	0.168608	-0.0899	0.0436082	-0.0899	0.0673277	-0.0899	0.0577689
										4.79619	-0.0171086			-0.0799	0.169737	-0.0799	0.0440457	-0.0799	0.0674916	-0.0799	0.0582828
										4.8213	-0.0166286			-0.0699	0.170651	-0.0699	0.0444502	-0.0699	0.0675285	-0.0699	0.0587376
										4.84641	-0.0161536			-0.0599	0.171242	-0.0599	0.0447842	-0.0599	0.0674216	-0.0599	0.059081
										4.87152	-0.0156837			-0.0499	0.171424	-0.0499	0.0450162	-0.0499	0.0671619	-0.0499	0.0592699
										4.89663	-0.0152188			-0.0399	0.171142	-0.0399	0.0451227	-0.0399	0.0667485	-0.0399	0.0592727
										4.92174	-0.0147592			-0.0299	0.170367	-0.0299	0.0450891	-0.0299	0.0661883	-0.0299	0.0590709
										4.94685	-0.0143047			-0.0199	0.169101	-0.0199	0.0449102	-0.0199	0.0654944	-0.0199	0.0586585
										4.97196	-0.0138556			-0.0099	0.167372	-0.0099	0.0445896	-0.0099	0.0646852	-0.0099	0.0580422
										4.99708	-0.0134117			0.0001	0.165231	0.0001	0.0441387	0.0001	0.063782	0.0001	0.0572385
										5.02219	-0.0129732			0.0101	0.16274	0.0101	0.0435741	0.0101	0.062808	0.0101	0.0562719
										5.0473	-0.0125402			0.0201	0.159972	0.0201	0.0429162	0.0201	0.0617861	0.0201	0.0551718
										5.07241	-0.0121126			0.0301	0.157002	0.0301	0.0421864	0.0301	0.0607383	0.0301	0.0539694
										5.09752	-0.0116904			0.0401	0.1539	0.0401	0.0414055	0.0401	0.0596847	0.0401	0.0526953
										5.12263	-0.0112738			0.0501	0.150731	0.0501	0.0405914	0.0501	0.0586429	0.0501	0.0513772
										5.14774	-0.0108627			0.0601	0.147546	0.0601	0.039759	0.0601	0.0576277	0.0601	0.0500383
										5.17285	-0.0104572			0.0701	0.144385	0.0701	0.0389187	0.0701	0.0566508	0.0701	0.0486964
										5.19796	-0.0100572			0.0801	0.141276	0.0801	0.0380774	0.0801	0.0557204	0.0801	0.0473641
										5.22307	-0.00966283			0.0901	0.138233	0.0901	0.0372385	0.0901	0.0548412	0.0901	0.0460488
										5.24818	-0.00927406			0.1001	0.135264	0.1001	0.036403	0.1001	0.054014	0.1001	0.0447538
										5.26382	-0.00903486			0.1101	0.132367	0.1101	0.0355706	0.1101	0.0532362	0.1101	0.0434802
										5.27329	-0.00889091			0.1201	0.129535	0.1201	0.034741	0.1201	0.0525022	0.1201	0.0422273
										5.2984	-0.00851339			0.1301	0.126761	0.1301	0.0339144	0.1301	0.051804	0.1301	0.0409946
										5.32352	-0.00814149			0.1401	0.124041	0.1401	0.0330925	0.1401	0.051133	0.1401	0.039783
										5.34863	-0.00777522			0.1501	0.121374	0.1501	0.0322788	0.1501	0.0504813	0.1501	0.0385954
										5.37374	-0.00741457			0.1601	0.118767	0.1601	0.0314788	0.1601	0.0498436	0.1601	0.0374371
										5.39885	-0.00705954			0.1701	0.116234	0.1701	0.0306996	0.1701	0.049219	0.1701	0.0363164
										5.42396	-0.00671013			0.1801	0.1138	0.1801	0.0299498	0.1801	0.0486122	0.1801	0.0352438
										5.44907	-0.00636631			0.1901	0.111498	0.1901	0.0292386	0.1901	0.0480339	0.1901	0.0342316
										5.47418	-0.00602808			0.2001	0.109367	0.2001	0.0285752	0.2001	0.0475008	0.2001	0.0332927
										5.49929	-0.00569543			0.2101	0.107448	0.2101	0.0279681	0.2101	0.0470341	0.2101	0.0324399
										5.5244	-0.00536832			0.2201	0.105783	0.2201	0.0274243	0.2201	0.0466571	0.2201	0.0316842
										5.54951	-0.00504675			0.2301	0.104407	0.2301	0.0269491	0.2301	0.0463925	0.2301	0.0310344
										5.57462	-0.0047307			0.2401	0.103347	0.2401	0.0265453	0.2401	0.0462595	0.2401	0.0304956
										5.59973	-0.00442012			0.2501	0.102616	0.2501	0.0262135	0.2501	0.0462704	0.2501	0.0300691
										5.62485	-0.00411501			0.2601	0.102212	0.2601	0.025952	0.2601	0.0464291	0.2601	0.0297524
										5.64996	-0.00381532			0.2701	0.102118	0.2701	0.0257571	0.2701	0.0467293	0.2701	0.0295391
										5.67507	-0.00352103			0.2801	0.102305	0.2801	0.0256242	0.2801	0.0471555	0.2801	0.0294201
										5.70018	-0.0032321			0.2901	0.102731	0.2901	0.0255483	0.2901	0.0476841	0.2901	0.0293845
										5.72529	-0.0029485			0.3001	0.103351	0.3001	0.0255246	0.3001	0.0482869	0.3001	0.0294206
										5.7504	-0.00267018			0.3101	0.104122	0.3101	0.0255498	0.3101	0.0489341	0.3101	0.0295176
										5.7602	-0.00256304			0.3201	0.105005	0.3201	0.0256221	0.3201	0.0495985	0.3201	0.0296665
										5.77551	-0.00239712			0.3301	0.105973	0.3301	0.0257417	0.3301	0.0502593	0.3301	0.0298611
										5.80062	-0.00212927			0.3401	0.107015	0.3401	0.025911	0.3401	0.0509044	0.3401	0.0300981
										5.82573	-0.00186659			0.3501	0.108133	0.3501	0.0261342	0.3501	0.0515325	0.3501	0.0303779
										5.85084	-0.00160903			0.3601	0.109345	0.3601	0.0264163	0.3601	0.0521528	0.3601	0.0307031
										5.87595	-0.00135655			0.3701	0.11068	0.3701	0.0267627	0.3701	0.0527839	0.3701	0.0310789
										5.90106	-0.0011091			0.3801	0.112176	0.3801	0.0271778	0.3801	0.0534511	0.3801	0.0315111
										5.92617	-0.000866629			0.3901	0.113868	0.3901	0.0276642	0.3901	0.0541832	0.3901	0.0320048
										5.95129	-0.000629095			0.4001	0.115789	0.4001	0.0282212	0.4001	0.0550086	0.4001	0.0325635
										5.9764	-0.000396443			0.4101	0.11796	0.4101	0.0288444	0.4101	0.0559516	0.4101	0.0331873
										6.00151	-0.000168622			0.4201	0.120384	0.4201	0.029525	0.4201	0.0570293	0.4201	0.0338721
										6.02662	5.44204e-05			0.4301	0.123047	0.4301	0.0302494	0.4301	0.0582491	0.4301	0.0346089
										6.05173	0.000272739			0.4401	0.125914	0.4401	0.0309996	0.4401	0.0596074	0.4401	0.0353837
										6.07684	0.000486388			0.4501	0.128929	0.4501	0.0317542	0.4501	0.0610896	0.4501	0.036178
										6.10195	0.000695424			0.4601	0.132022	0.4601	0.0324895	0.4601	0.0626708	0.4601	0.0369696
										6.12706	0.000899903			0.4701	0.135111	0.4701	0.0331809	0.4701	0.0643178	0.4701	0.0377341
										6.15217	0.00109988			0.4801	0.138108	0.4801	0.0338053	0.4801	0.065991	0.4801	0.0384469
										6.17728	0.00129542			0.4901	0.140927	0.4901	0.0343431	0.4901	0.0676478	0.4901	0.039085
										6.20239	0.00148658			0.5001	0.14349	0.5001	0.0347793	0.5001	0.0692447	0.5001	0.0396286
										6.2275	0.00167341			0.5101	0.145735	0.5101	0.0351058	0.5101	0.0707407	0.5101	0.0400633
										6.25262	0.00185597			0.5201	0.147615	0.5201	0.0353219	0.5201	0.0720993	0.5201	0.0403805
										6.25843	0.00189764			0.5301	0.149108	0.5301	0.0354346	0.5301	0.0732909	0.5301	0.0405788
										6.27773	0.00203434			0.5401	0.15021	0.5401	0.0354578	0.5401	0.0742935	0.5401	0.0406629
										6.30284	0.00220856			0.5501	0.150942	0.5501	0.0354116	0.5501	0.0750938	0.5501	0.0406438
										6.32795	0.0023787			0.5601	0.151338	0.5601	0.03532	0.5601	0.0756878	0.5601	0.0405371
										6.35306	0.00254482			0.5701	0.15145	0.5701	0.0352091	0.5701	0.0760796	0.5701	0.0403617
										6.37817	0.00270697			0.5801	0.151335	0.5801	0.0351048	0.5801	0.0762811	0.5801	0.0401383
										6.40328	0.00286524			0.5901	0.15106	0.5901	0.0350311	0.5901	0.0763111	0.5901	0.039888
										6.42839	0.00301966			0.6001	0.150687	0.6001	0.0350084	0.6001	0.0761938	0.6001	0.0396311
										6.4535	0.00317032			0.6101	0.150281	0.6101	0.035053	0.6101	0.0759574	0.6101	0.0393868
										6.47861	0.00331726			0.6201	0.149901	0.6201	0.0351763	0.6201	0.0756336	0.6201	0.0391725
										6.50372	0.00346055			0.6301	0.149602	0.6301	0.035386	0.6301	0.075256	0.6301	0.0390039
										6.52883	0.00360025			0.6401	0.149436	0.6401	0.035686	0.6401	0.074859	0.6401	0.0388955
										6.55394	0.00373644			0.6501	0.149448	0.6501	0.0360776	0.6501	0.0744771	0.6501	0.0388601
										6.57906	0.00386915			0.6601	0.149683	0.6601	0.0365609	0.6601	0.0741436	0.6601	0.0389095
										6.60417	0.00399847			0.6701	0.150178	0.6701	0.0371346	0.6701	0.0738894	0.6701	0.0390536
										6.62928	0.00412445			0.6801	0.150965	0.6801	0.0377969	0.6801	0.0737423	0.6801	0.0393002
										6.65439	0.00424714			0.6901	0.152068	0.6901	0.0385451	0.6901	0.0737257	0.6901	0.0396539
										6.6795	0.00436663			0.7001	0.153503	0.7001	0.0393753	0.7001	0.0738579	0.7001	0.0401155
										6.70461	0.00448295			0.7101	0.155269	0.7101	0.0402815	0.7101	0.0741511	0.7101	0.040681
										6.72972	0.00459618			0.7201	0.157357	0.7201	0.041255	0.7201	0.0746113	0.7201	0.041341
										6.75483	0.00470638			0.7301	0.159738	0.7301	0.0422831	0.7301	0.075238	0.7301	0.0420805
										6.75671	0.00471448			0.7401	0.162369	0.7401	0.0433493	0.7401	0.0760238	0.7401	0.0428789
										6.77994	0.00481359			0.7501	0.16519	0.7501	0.044432	0.7501	0.076955	0.7501	0.0437105
										6.80505	0.0049179			0.7601	0.168127	0.7601	0.0455053	0.7601	0.0780106	0.7601	0.0445455
										6.83016	0.00501934			0.7701	0.171091	0.7701	0.0465394	0.7701	0.0791631	0.7701	0.0453512
										6.85527	0.00511799			0.7801	0.173982	0.7801	0.0475014	0.7801	0.080378	0.7801	0.0460929
										6.88039	0.0052139			0.7901	0.176692	0.7901	0.0483568	0.7901	0.0816145	0.7901	0.0467365
										6.9055	0.00530712			0.8001	0.17911	0.8001	0.0490715	0.8001	0.082826	0.8001	0.0472495
										6.93061	0.00539772			0.8101	0.181128	0.8101	0.0496144	0.8101	0.0839625	0.8101	0.0476032
										6.95572	0.00548575			0.8201	0.182645	0.8201	0.0499593	0.8201	0.0849726	0.8201	0.0477752
										6.98083	0.00557126			0.8301	0.183582	0.8301	0.050088	0.8301	0.0858077	0.8301	0.0477507
										7.00594	0.00565432			0.8401	0.183881	0.8401	0.0499923	0.8401	0.086426	0.8401	0.0475249
										7.03105	0.00573497			0.8501	0.183524	0.8501	0.0496761	0.8501	0.0867971	0.8501	0.0471043
										7.05616	0.00581328			0.8601	0.18253	0.8601	0.0491564	0.8601	0.0869064	0.8601	0.0465071
										7.08127	0.00588929			0.8701	0.18096	0.8701	0.0484632	0.8701	0.0867583	0.8701	0.0457634
										7.10638	0.00596305			0.8801	0.178922	0.8801	0.0476381	0.8801	0.0863772	0.8801	0.0449139
										7.13149	0.00603462			0.8901	0.176556	0.8901	0.0467323	0.8901	0.0858073	0.8901	0.0440071
										7.1566	0.00610406			0.9001	0.174034	0.9001	0.045802	0.9001	0.0851091	0.9001	0.0430965
										7.18171	0.0061714			0.9101	0.171535	0.9101	0.0449047	0.9101	0.0843544	0.9101	0.0422354
										7.20683	0.00623671			0.9201	0.169238	0.9201	0.0440935	0.9201	0.0836192	0.9201	0.0414734
										7.23194	0.00630002			0.9301	0.167301	0.9301	0.0434129	0.9301	0.0829759	0.9301	0.0408507
										7.25442	0.00635506			0.9401	0.165844	0.9401	0.0428946	0.9401	0.0824858	0.9401	0.0403954
										7.25705	0.0063614			0.9501	0.164941	0.9501	0.0425544	0.9501	0.0821925	0.9501	0.0401201
										7.28216	0.00642088			0.9601	0.164608	0.9601	0.0423913	0.9601	0.0821174	0.9601	0.0400212
										7.30727	0.00647851			0.9701	0.164807	0.9701	0.0423883	0.9701	0.0822571	0.9701	0.0400792
										7.33238	0.00653435			0.9801	0.165447	0.9801	0.0425139	0.9801	0.082585	0.9801	0.0402612
										7.35749	0.00658843			0.9901	0.166395	0.9901	0.0427262	0.9901	0.0830533	0.9901	0.0405243
										7.3826	0.0066408			1.0001	0.167493	1.0001	0.0429772	1.0001	0.0835995	1.0001	0.04082
										7.40771	0.00669151			1.0101	0.168571	1.0101	0.0432173	1.0101	0.084152	1.0101	0.0410988
										7.43282	0.0067406			1.0201	0.169463	1.0201	0.0434007	1.0201	0.0846383	1.0201	0.0413153
										7.45793	0.0067881			1.0301	0.170026	1.0301	0.0434889	1.0301	0.0849916	1.0301	0.0414317
										7.48304	0.00683407			1.0401	0.17015	1.0401	0.0434539	1.0401	0.0851572	1.0401	0.0414212
										7.50816	0.00687855			1.0501	0.169768	1.0501	0.0432806	1.0501	0.0850975	1.0501	0.0412697
										7.53327	0.00692157			1.0601	0.168857	1.0601	0.0429672	1.0601	0.0847947	1.0601	0.0409762
										7.55838	0.00696317			1.0701	0.167442	1.0701	0.0425248	1.0701	0.0842521	1.0701	0.0405522
										7.58349	0.00700339			1.0801	0.165592	1.0801	0.041976	1.0801	0.0834926	1.0801	0.0400199
										7.6086	0.00704228			1.0901	0.163407	1.0901	0.0413519	1.0901	0.0825561	1.0901	0.0394095
										7.63371	0.00707986			1.1001	0.161011	1.1001	0.0406893	1.1001	0.0814945	1.1001	0.0387557
										7.65882	0.00711618			1.1101	0.158536	1.1101	0.0400265	1.1101	0.0803662	1.1101	0.0380939
										7.68393	0.00715127			1.1201	0.156109	1.1201	0.0393991	1.1201	0.0792292	1.1201	0.0374569
										7.70904	0.00718517			1.1301	0.153839	1.1301	0.0388366	1.1301	0.0781343	1.1301	0.0368708
										7.73415	0.0072179			1.1401	0.151799	1.1401	0.0383585	1.1401	0.0771192	1.1401	0.0363524
										7.74008	0.00722547			1.1501	0.150024	1.1501	0.037972	1.1501	0.0762037	1.1501	0.0359074
										7.75926	0.00724951			1.1601	0.148503	1.1601	0.0376709	1.1601	0.0753872	1.1601	0.0355295
										7.78437	0.00728003			1.1701	0.147177	1.1701	0.0374357	1.1701	0.0746484	1.1701	0.035201
										7.80948	0.00730948			1.1801	0.145951	1.1801	0.0372355	1.1801	0.0739478	1.1801	0.0348947
										7.8346	0.00733791			1.1901	0.1447	1.1901	0.0370314	1.1901	0.0732331	1.1901	0.0345771
										7.85971	0.00736533			1.2001	0.14329	1.2001	0.0367807	1.2001	0.0724463	1.2001	0.0342124
										7.88482	0.00739179			1.2101	0.141588	1.2101	0.0364421	1.2101	0.0715319	1.2101	0.0337669
										7.90993	0.00741731			1.2201	0.13949	1.2201	0.0359806	1.2201	0.0704453	1.2201	0.0332131
										7.93504	0.00744192			1.2301	0.136926	1.2301	0.0353721	1.2301	0.0691608	1.2301	0.0325339
										7.96015	0.00746564			1.2401	0.133881	1.2401	0.0346065	1.2401	0.067676	1.2401	0.0317247
										7.98526	0.00748851			1.2501	0.130392	1.2501	0.0336894	1.2501	0.0660154	1.2501	0.0307949
										8.01037	0.00751055			1.2601	0.126553	1.2601	0.032642	1.2601	0.0642291	1.2601	0.0297677
										8.03548	0.00753178			1.2701	0.122505	1.2701	0.0314993	1.2701	0.0623893	1.2701	0.0286779
										8.06059	0.00755224			1.2801	0.118422	1.2801	0.0303072	1.2801	0.0605836	1.2801	0.0275691
										8.0857	0.00757195			1.2901	0.1145	1.2901	0.0291177	1.2901	0.0589075	1.2901	0.0264899
										8.11081	0.00759092			1.3001	0.110932	1.3001	0.0279847	1.3001	0.0574548	1.3001	0.0254893
										8.13593	0.00760919			1.3101	0.107899	1.3101	0.0269589	1.3101	0.0563092	1.3101	0.0246132
										8.16104	0.00762678			1.3201	0.105548	1.3201	0.0260843	1.3201	0.0555367	1.3201	0.0238997
										8.18615	0.00764371			1.3301	0.103982	1.3301	0.0253943	1.3301	0.0551805	1.3301	0.0233772
										8.21126	0.00766			1.3401	0.103256	1.3401	0.0249104	1.3401	0.0552575	1.3401	0.0230619
										8.23637	0.00767568			1.3501	0.103372	1.3501	0.0246409	1.3501	0.0557578	1.3501	0.0229576
										8.25058	0.00768428			1.3601	0.104285	1.3601	0.0245817	1.3601	0.0566467	1.3601	0.0230555
										8.26148	0.00769075			1.3701	0.105904	1.3701	0.0247173	1.3701	0.0578684	1.3701	0.0233362
										8.28659	0.00770525			1.3801	0.108106	1.3801	0.0250233	1.3801	0.0593511	1.3801	0.023771
										8.3117	0.0077192			1.3901	0.110748	1.3901	0.025469	1.3901	0.0610137	1.3901	0.024325
										8.33681	0.0077326			1.4001	0.113673	1.4001	0.0260204	1.4001	0.0627718	1.4001	0.02496
										8.36192	0.00774549			1.4101	0.11673	1.4101	0.0266427	1.4101	0.0645447	1.4101	0.0256372
										8.38703	0.00775787			1.4201	0.11978	1.4201	0.0273037	1.4201	0.0662609	1.4201	0.0263203
										8.41214	0.00776976			1.4301	0.122707	1.4301	0.0279751	1.4301	0.0678631	1.4301	0.0269774
										8.43725	0.00778119			1.4401	0.125424	1.4401	0.0286352	1.4401	0.0693116	1.4401	0.0275837
										8.46237	0.00779217			1.4501	0.127879	1.4501	0.0292689	1.4501	0.0705858	1.4501	0.0281218
										8.48748	0.00780271			1.4601	0.130052	1.4601	0.0298682	1.4601	0.0716839	1.4601	0.0285825
										8.51259	0.00781283			1.4701	0.131954	1.4701	0.0304315	1.4701	0.0726211	1.4701	0.0289643
										8.5377	0.00782255			1.4801	0.13362	1.4801	0.0309622	1.4801	0.0734251	1.4801	0.029272
										8.56281	0.00783187			1.4901	0.1351	1.4901	0.0314664	1.4901	0.0741316	1.4901	0.0295152
										8.58792	0.00784082			1.5001	0.136448	1.5001	0.0319506	1.5001	0.0747778	1.5001	0.0297053
										8.61303	0.0078494			1.5101	0.137711	1.5101	0.0324194	1.5101	0.0753972	1.5101	0.0298539
										8.63814	0.00785764			1.5201	0.138922	1.5201	0.0328731	1.5201	0.0760139	1.5201	0.0299705
										8.66325	0.00786554			1.5301	0.140093	1.5301	0.0333063	1.5301	0.0766396	1.5301	0.0300606
										8.68836	0.00787311			1.5401	0.141209	1.5401	0.0337074	1.5401	0.0772718	1.5401	0.0301252
										8.71347	0.00788037			1.5501	0.142233	1.5501	0.0340593	1.5501	0.0778945	1.5501	0.0301608
										8.73858	0.00788732			1.5601	0.143111	1.5601	0.0343413	1.5601	0.0784813	1.5601	0.0301602
										8.76173	0.00789348			1.5701	0.14378	1.5701	0.0345318	1.5701	0.0789994	1.5701	0.0301145
										8.7637	0.00789399			1.5801	0.144177	1.5801	0.0346117	1.5801	0.0794152	1.5801	0.0300147
										8.78881	0.00790038			1.5901	0.144256	1.5901	0.0345678	1.5901	0.0797	1.5901	0.0298545
										8.81392	0.0079065			1.6001	0.143991	1.6001	0.0343965	1.6001	0.0798341	1.6001	0.0296317
										8.83903	0.00791236			1.6101	0.143387	1.6101	0.0341054	1.6101	0.0798109	1.6101	0.0293501
										8.86414	0.00791798			1.6201	0.142482	1.6201	0.0337145	1.6201	0.0796377	1.6201	0.0290193
										8.88925	0.00792335			1.6301	0.141346	1.6301	0.0332559	1.6301	0.0793359	1.6301	0.0286553
										8.91436	0.0079285			1.6401	0.140073	1.6401	0.0327712	1.6401	0.0789381	1.6401	0.0282783
										8.93947	0.00793342			1.6501	0.138777	1.6501	0.0323084	1.6501	0.0784848	1.6501	0.0279117
										8.96458	0.00793813			1.6601	0.137573	1.6601	0.0319176	1.6601	0.0780202	1.6601	0.0275792
										8.98969	0.00794264			1.6701	0.136576	1.6701	0.0316461	1.6701	0.0775873	1.6701	0.0273029
										9.0148	0.00794695			1.6801	0.135882	1.6801	0.0315346	1.6801	0.077224	1.6801	0.0271008
										9.0394	0.00795099			1.6901	0.135563	1.6901	0.0316126	1.6901	0.0769603	1.6901	0.0269857
										9.03991	0.00795107			1.7001	0.135662	1.7001	0.031897	1.7001	0.0768159	1.7001	0.0269638
										9.06502	0.00795502			1.7101	0.136191	1.7101	0.0323901	1.7101	0.0768	1.7101	0.0270349
										9.09014	0.00795879			1.7201	0.137131	1.7201	0.0330803	1.7201	0.0769111	1.7201	0.0271923
										9.11525	0.00796239			1.7301	0.138435	1.7301	0.0339438	1.7301	0.0771391	1.7301	0.0274243
										9.14036	0.00796583			1.7401	0.140039	1.7401	0.034947	1.7401	0.0774663	1.7401	0.0277152
										9.16547	0.00796912			1.7501	0.141861	1.7501	0.0360497	1.7501	0.0778706	1.7501	0.0280471
										9.19058	0.00797226			1.7601	0.143817	1.7601	0.0372088	1.7601	0.0783271	1.7601	0.0284012
										9.21569	0.00797527			1.7701	0.145822	1.7701	0.0383811	1.7701	0.0788115	1.7701	0.0287595
										9.2408	0.00797813			1.7801	0.147796	1.7801	0.0395265	1.7801	0.0793013	1.7801	0.0291055
										9.26591	0.00798087			1.7901	0.149674	1.7901	0.0406096	1.7901	0.0797784	1.7901	0.0294259
										9.29102	0.00798348			1.8001	0.151406	1.8001	0.0416016	1.8001	0.0802307	1.8001	0.0297102
										9.31613	0.00798598			1.8101	0.152956	1.8101	0.0424807	1.8101	0.0806526	1.8101	0.029952
										9.34124	0.00798836			1.8201	0.15431	1.8201	0.0432317	1.8201	0.0810456	1.8201	0.0301479
										9.36635	0.00799063			1.8301	0.155465	1.8301	0.0438462	1.8301	0.0814176	1.8301	0.0302983
										9.39147	0.00799279			1.8401	0.156436	1.8401	0.0443214	1.8401	0.0817818	1.8401	0.0304058
										9.41658	0.00799486			1.8501	0.157244	1.8501	0.0446592	1.8501	0.0821544	1.8501	0.0304753
										9.44169	0.00799683			1.8601	0.157915	1.8601	0.0448653	1.8601	0.0825519	1.8601	0.0305128
										9.4668	0.0079987			1.8701	0.158477	1.8701	0.0449477	1.8701	0.0829881	1.8701	0.0305246
										9.49191	0.00800049			1.8801	0.158951	1.8801	0.0449163	1.8801	0.0834712	1.8801	0.0305163
										9.51702	0.0080022			1.8901	0.159351	1.8901	0.044782	1.8901	0.0840015	1.8901	0.0304923
										9.54213	0.00800382			1.9001	0.159679	1.9001	0.0445554	1.9001	0.0845697	1.9001	0.0304549
										9.56724	0.00800537			1.9101	0.159925	1.9101	0.0442469	1.9101	0.085157	1.9101	0.0304044
										9.59235	0.00800685			1.9201	0.16007	1.9201	0.0438662	1.9201	0.0857363	1.9201	0.0303387
										9.61746	0.00800825			1.9301	0.160086	1.9301	0.0434221	1.9301	0.0862748	1.9301	0.0302542
										9.64257	0.00800959			1.9401	0.159942	1.9401	0.0429238	1.9401	0.0867376	1.9401	0.0301462
										9.66768	0.00801086			1.9501	0.159611	1.9501	0.0423806	1.9501	0.0870924	1.9501	0.0300101
										9.69279	0.00801207			1.9601	0.159078	1.9601	0.0418037	1.9601	0.087314	1.9601	0.0298426
										9.71791	0.00801322			1.9701	0.158344	1.9701	0.0412073	1.9701	0.0873882	1.9701	0.0296431
										9.74302	0.00801432			1.9801	0.15743	1.9801	0.0406091	1.9801	0.0873149	1.9801	0.0294141
														1.9901	0.156383	1.9901	0.0400309	1.9901	0.0871096	1.9901	0.0291628
														2.0001	0.155271	2.0001	0.0394989	2.0001	0.0868028	2.0001	0.0289002
														2.0101	0.154182	2.0101	0.0390419	2.0101	0.0864378	2.0101	0.0286413
														2.0201	0.153216	2.0201	0.0386896	2.0201	0.0860667	2.0201	0.0284036
														2.0301	0.152474	2.0301	0.0384696	2.0301	0.0857446	2.0301	0.0282054
														2.0401	0.152048	2.0401	0.0384041	2.0401	0.0855241	2.0401	0.0280637
														2.0501	0.152005	2.0501	0.038506	2.0501	0.0854484	2.0501	0.0279919
														2.0601	0.152381	2.0601	0.0387759	2.0601	0.0855462	2.0601	0.0279979
														2.0701	0.153173	2.0701	0.0392	2.0701	0.0858267	2.0701	0.0280822
														2.0801	0.154327	2.0801	0.0397489	2.0801	0.0862771	2.0801	0.0282366
														2.0901	0.155748	2.0901	0.0403786	2.0901	0.0868621	2.0901	0.0284448
														2.1001	0.157298	2.1001	0.0410334	2.1001	0.0875254	2.1001	0.0286822
														2.1101	0.158809	2.1101	0.0416497	2.1101	0.0881931	2.1101	0.0289186
														2.1201	0.160094	2.1201	0.0421615	2.1201	0.0887794	2.1201	0.0291198
														2.1301	0.160968	2.1301	0.0425068	2.1301	0.089193	2.1301	0.0292511
														2.1401	0.161255	2.1401	0.042633	2.1401	0.0893451	2.1401	0.02928
														2.1501	0.160813	2.1501	0.0425022	2.1501	0.0891567	2.1501	0.0291797
														2.1601	0.159542	2.1601	0.0420947	2.1601	0.0885655	2.1601	0.0289309
														2.1701	0.157395	2.1701	0.0414111	2.1701	0.0875318	2.1701	0.0285245
														2.1801	0.154383	2.1801	0.0404723	2.1801	0.0860427	2.1801	0.0279618
														2.1901	0.150573	2.1901	0.039317	2.1901	0.0841141	2.1901	0.0272549
														2.2001	0.146087	2.2001	0.0379987	2.2001	0.0817908	2.2001	0.0264258
														2.2101	0.141089	2.2101	0.0365808	2.2101	0.0791434	2.2101	0.0255045
														2.2201	0.135777	2.2201	0.0351312	2.2201	0.0762644	2.2201	0.0245267
														2.2301	0.130363	2.2301	0.0337171	2.2301	0.0732618	2.2301	0.0235315
														2.2401	0.125067	2.2401	0.0323998	2.2401	0.0702516	2.2401	0.0225582
														2.2501	0.120091	2.2501	0.0312308	2.2501	0.0673502	2.2501	0.0216438
														2.2601	0.115616	2.2601	0.0302486	2.2601	0.0646664	2.2601	0.0208205
														2.2701	0.111783	2.2701	0.0294769	2.2701	0.0622944	2.2701	0.0201142
														2.2801	0.108692	2.2801	0.0289238	2.2801	0.0603075	2.2801	0.0195423
														2.2901	0.106392	2.2901	0.0285825	2.2901	0.0587543	2.2901	0.0191137
														2.3001	0.104882	2.3001	0.0284329	2.3001	0.0576561	2.3001	0.0188282
														2.3101	0.104114	2.3101	0.0284433	2.3101	0.0570066	2.3101	0.018677
														2.3201	0.104	2.3201	0.0285743	2.3201	0.0567741	2.3201	0.0186436
														2.3301	0.104418	2.3301	0.0287813	2.3301	0.0569046	2.3301	0.0187059
														2.3401	0.105225	2.3401	0.0290189	2.3401	0.057328	2.3401	0.0188371
														2.3501	0.106266	2.3501	0.0292438	2.3501	0.0579637	2.3501	0.0190088
														2.3601	0.107393	2.3601	0.0294181	2.3601	0.0587278	2.3601	0.0191927
														2.3701	0.108469	2.3701	0.0295124	2.3701	0.05954	2.3701	0.0193629
														2.3801	0.109382	2.3801	0.0295075	2.3801	0.0603296	2.3801	0.0194977
														2.3901	0.110053	2.3901	0.0293953	2.3901	0.0610399	2.3901	0.0195811
														2.4001	0.110437	2.4001	0.0291791	2.4001	0.0616312	2.4001	0.0196036
														2.4101	0.110523	2.4101	0.0288727	2.4101	0.0620811	2.4101	0.0195623
														2.4201	0.110333	2.4201	0.0284987	2.4201	0.062384	2.4201	0.0194605
														2.4301	0.109913	2.4301	0.0280861	2.4301	0.0625474	2.4301	0.0193066
														2.4401	0.109326	2.4401	0.0276673	2.4401	0.0625879	2.4401	0.0191128
														2.4501	0.10864	2.4501	0.0272756	2.4501	0.0625268	2.4501	0.0188931
														2.4601	0.107924	2.4601	0.0269424	2.4601	0.0623854	2.4601	0.0186623
														2.4701	0.107236	2.4701	0.0266944	2.4701	0.0621811	2.4701	0.0184335
														2.4801	0.106618	2.4801	0.0265523	2.4801	0.0619253	2.4801	0.0182176
														2.4901	0.106094	2.4901	0.0265288	2.4901	0.061622	2.4901	0.0180223
														2.5001	0.105668	2.5001	0.0266281	2.5001	0.0612683	2.5001	0.0178515
														2.5101	0.105327	2.5101	0.0268458	2.5101	0.0608557	2.5101	0.0177054
														2.5201	0.105043	2.5201	0.0271685	2.5201	0.0603731	2.5201	0.0175812
														2.5301	0.104778	2.5301	0.0275755	2.5301	0.059809	2.5301	0.0174731
														2.5401	0.104487	2.5401	0.0280395	2.5401	0.0591548	2.5401	0.0173737
														2.5501	0.104127	2.5501	0.0285287	2.5501	0.0584072	2.5501	0.017275
														2.5601	0.103663	2.5601	0.0290093	2.5601	0.0575711	2.5601	0.0171694
														2.5701	0.103069	2.5701	0.0294481	2.5701	0.0566604	2.5701	0.0170505
														2.5801	0.102337	2.5801	0.0298155	2.5801	0.0556993	2.5801	0.0169147
														2.5901	0.101478	2.5901	0.0300886	2.5901	0.0547226	2.5901	0.0167614
														2.6001	0.100527	2.6001	0.0302533	2.6001	0.0537745	2.6001	0.0165941
														2.6101	0.0995406	2.6101	0.0303067	2.6101	0.0529074	2.6101	0.0164197
														2.6201	0.0985966	2.6201	0.0302575	2.6201	0.0521797	2.6201	0.0162491
														2.6301	0.0977902	2.6301	0.0301262	2.6301	0.0516527	2.6301	0.0160959
														2.6401	0.0972275	2.6401	0.0299433	2.6401	0.0513867	2.6401	0.0159757
														2.6501	0.097018	2.6501	0.0297472	2.6501	0.0514375	2.6501	0.0159046
														2.6601	0.0972655	2.6601	0.0295805	2.6601	0.0518517	2.6601	0.0158976
														2.6701	0.0980589	2.6701	0.0294867	2.6701	0.0526628	2.6701	0.0159674
														2.6801	0.0994627	2.6801	0.0295058	2.6801	0.0538873	2.6801	0.0161224
														2.6901	0.101509	2.6901	0.0296706	2.6901	0.0555214	2.6901	0.0163662
														2.7001	0.104193	2.7001	0.0300039	2.7001	0.0575391	2.7001	0.0166962
														2.7101	0.107467	2.7101	0.0305163	2.7101	0.059891	2.7101	0.0171038
														2.7201	0.111242	2.7201	0.0312046	2.7201	0.0625047	2.7201	0.0175742
														2.7301	0.115388	2.7301	0.0320525	2.7301	0.0652871	2.7301	0.018087
														2.7401	0.119743	2.7401	0.0330312	2.7401	0.0681283	2.7401	0.018618
														2.7501	0.124122	2.7501	0.0341022	2.7501	0.0709073	2.7501	0.0191398
														2.7601	0.128326	2.7601	0.0352198	2.7601	0.0734993	2.7601	0.0196245
														2.7701	0.132159	2.7701	0.0363351	2.7701	0.0757834	2.7701	0.0200454
														2.7801	0.135442	2.7801	0.0373998	2.7801	0.0776519	2.7801	0.0203787
														2.7901	0.138026	2.7901	0.0383696	2.7901	0.0790184	2.7901	0.0206062
														2.8001	0.139803	2.8001	0.0392078	2.8001	0.079825	2.8001	0.0207158
														2.8101	0.140716	2.8101	0.039887	2.8101	0.0800477	2.8101	0.0207033
														2.8201	0.140764	2.8201	0.040391	2.8201	0.079699	2.8201	0.0205722
														2.8301	0.140002	2.8301	0.0407151	2.8301	0.0788276	2.8301	0.0203338
														2.8401	0.138534	2.8401	0.0408648	2.8401	0.0775152	2.8401	0.0200059
														2.8501	0.136504	2.8501	0.040855	2.8501	0.0758702	2.8501	0.0196118
														2.8601	0.134087	2.8601	0.0407074	2.8601	0.0740195	2.8601	0.019178
														2.8701	0.131473	2.8701	0.0404486	2.8701	0.072099	2.8701	0.0187324
														2.8801	0.128853	2.8801	0.0401076	2.8801	0.0702432	2.8801	0.0183024
														2.8901	0.126404	2.8901	0.0397144	2.8901	0.0685756	2.8901	0.0179125
														2.9001	0.12428	2.9001	0.039298	2.9001	0.0672003	2.9001	0.0175834
														2.9101	0.122602	2.9101	0.0388857	2.9101	0.066195	2.9101	0.0173303
														2.9201	0.121453	2.9201	0.0385029	2.9201	0.0656071	2.9201	0.0171625
														2.9301	0.120873	2.9301	0.0381721	2.9301	0.0654518	2.9301	0.017083
														2.9401	0.120865	2.9401	0.0379139	2.9401	0.0657127	2.9401	0.0170889
														2.9501	0.121396	2.9501	0.0377464	2.9501	0.0663455	2.9501	0.0171721
														2.9601	0.122403	2.9601	0.037686	2.9601	0.0672823	2.9601	0.0173206
														2.9701	0.123803	2.9701	0.0377477	2.9701	0.0684388	2.9701	0.0175195
														2.9801	0.125501	2.9801	0.0379451	2.9801	0.0697211	2.9801	0.0177528
														2.9901	0.127399	2.9901	0.0382915	2.9901	0.0710329	2.9901	0.0180049
														3.0001	0.129407	3.0001	0.0388006	3.0001	0.0722823	3.0001	0.0182626
														3.0101	0.131445	3.0101	0.0394869	3.0101	0.0733871	3.0101	0.0185156
														3.0201	0.133458	3.0201	0.0403668	3.0201	0.0742787	3.0201	0.0187588
														3.0301	0.135411	3.0301	0.04146	3.0301	0.0749051	3.0301	0.018992
														3.0401	0.137298	3.0401	0.0427901	3.0401	0.075231	3.0401	0.0192212
														3.0501	0.13914	3.0501	0.0443853	3.0501	0.0752391	3.0501	0.019458
														3.0601	0.140987	3.0601	0.0462796	3.0601	0.0749285	3.0601	0.0197198
														3.0701	0.142915	3.0701	0.0485124	3.0701	0.0743144	3.0701	0.0200292
														3.0801	0.145023	3.0801	0.0511279	3.0801	0.0734272	3.0801	0.0204125
														3.0901	0.147433	3.0901	0.0541744	3.0901	0.0723119	3.0901	0.0208988
														3.1001	0.150281	3.1001	0.0577003	3.1001	0.0710268	3.1001	0.0215183
														3.1101	0.153715	3.1101	0.0617519	3.1101	0.0696432	3.1101	0.0223001
														3.1201	0.157878	3.1201	0.066367	3.1201	0.0682424	3.1201	0.0232702
														3.1301	0.162905	3.1301	0.07157	3.1301	0.0669124	3.1301	0.0244484
														3.1401	0.168901	3.1401	0.0773638	3.1401	0.0657432	3.1401	0.0258461
														3.1501	0.175927	3.1501	0.0837243	3.1501	0.0648201	3.1501	0.0274632
														3.1601	0.183987	3.1601	0.0905936	3.1601	0.064216	3.1601	0.0292865
														3.1701	0.19301	3.1701	0.0978758	3.1701	0.0639838	3.1701	0.0312879
														3.1801	0.202846	3.1801	0.105436	3.1801	0.0641489	3.1801	0.033424
														3.1901	0.213259	3.1901	0.113101	3.1901	0.0647049	3.1901	0.0356368
														3.2001	0.223933	3.2001	0.120667	3.2001	0.0656107	3.2001	0.0378565
														3.2101	0.234491	3.2101	0.127908	3.2101	0.0667921	3.2101	0.0400043
														3.2201	0.244513	3.2201	0.134587	3.2201	0.068147	3.2201	0.0419979
														3.2301	0.25357	3.2301	0.140476	3.2301	0.0695548	3.2301	0.0437571
														3.2401	0.261258	3.2401	0.14537	3.2401	0.0708875	3.2401	0.0452098
														3.2501	0.267233	3.2501	0.149105	3.2501	0.0720231	3.2501	0.0462978
														3.2601	0.271241	3.2601	0.151571	3.2601	0.0728583	3.2601	0.0469823
														3.2701	0.27315	3.2701	0.152726	3.2701	0.0733196	3.2701	0.047247
														3.2801	0.27296	3.2801	0.152597	3.2801	0.0733712	3.2801	0.0471004
														3.2901	0.27081	3.2901	0.151287	3.2901	0.0730187	3.2901	0.0465754
														3.3001	0.266967	3.3001	0.148963	3.3001	0.0723083	3.3001	0.0457267
														3.3101	0.261807	3.3101	0.145846	3.3101	0.0713209	3.3101	0.044627
														3.3201	0.255779	3.3201	0.142198	3.3201	0.0701633	3.3201	0.0433606
														3.3301	0.24937	3.3301	0.138297	3.3301	0.0689561	3.3301	0.0420166
														3.3401	0.24306	3.3401	0.134414	3.3401	0.0678213	3.3401	0.0406816
														3.3501	0.237284	3.3501	0.130799	3.3501	0.0668691	3.3501	0.0394329
														3.3601	0.232391	3.3601	0.127653	3.3601	0.0661868	3.3601	0.0383319
														3.3701	0.228618	3.3701	0.125116	3.3701	0.0658311	3.3701	0.0374203
														3.3801	0.226074	3.3801	0.123259	3.3801	0.0658228	3.3801	0.0367176
														3.3901	0.224735	3.3901	0.122078	3.3901	0.066146	3.3901	0.0362204
														3.4001	0.224453	3.4001	0.121501	3.4001	0.0667499	3.4001	0.0359044
														3.4101	0.224976	3.4101	0.121398	3.4101	0.0675551	3.4101	0.0357284
														3.4201	0.225974	3.4201	0.121593	3.4201	0.0684613	3.4201	0.0356391
														3.4301	0.22708	3.4301	0.121889	3.4301	0.0693568	3.4301	0.0355771
														3.4401	0.227921	3.4401	0.122085	3.4401	0.0701292	3.4401	0.0354835
														3.4501	0.228159	3.4501	0.121998	3.4501	0.0706749	3.4501	0.0353056
														3.4601	0.227517	3.4601	0.121477	3.4601	0.0709082	3.4601	0.0350015
														3.4701	0.22581	3.4701	0.120421	3.4701	0.0707682	3.4701	0.034544
														3.4801	0.22295	3.4801	0.118784	3.4801	0.0702239	3.4801	0.0339224
														3.4901	0.218956	3.4901	0.116573	3.4901	0.0692761	3.4901	0.0331424
														3.5001	0.213948	3.5001	0.113853	3.5001	0.0679576	3.5001	0.0322251
														3.5101	0.208131	3.5101	0.11073	3.5101	0.0663306	3.5101	0.031204
														3.5201	0.201773	3.5201	0.107342	3.5201	0.0644823	3.5201	0.0301215
														3.5301	0.195185	3.5301	0.103845	3.5301	0.0625189	3.5301	0.0290248
														3.5401	0.188696	3.5401	0.100398	3.5401	0.0605591	3.5401	0.0279616
														3.5501	0.182623	3.5501	0.0971528	3.5501	0.0587265	3.5501	0.0269768
														3.5601	0.177255	3.5601	0.0942371	3.5601	0.0571422	3.5601	0.026109
														3.5701	0.172831	3.5701	0.0917517	3.5701	0.0559175	3.5701	0.0253879
														3.5801	0.169534	3.5801	0.0897635	3.5801	0.0551476	3.5801	0.0248337
														3.5901	0.167476	3.5901	0.0883048	3.5901	0.054905	3.5901	0.0244557
														3.6001	0.166697	3.6001	0.0873738	3.6001	0.0552354	3.6001	0.0242527
														3.6101	0.167168	3.6101	0.0869382	3.6101	0.0561532	3.6101	0.0242142
														3.6201	0.16879	3.6201	0.0869396	3.6201	0.0576397	3.6201	0.0243209
														3.6301	0.171404	3.6301	0.0872991	3.6301	0.0596426	3.6301	0.0245468
														3.6401	0.174799	3.6401	0.0879232	3.6401	0.0620774	3.6401	0.0248607
														3.6501	0.178726	3.6501	0.0887095	3.6501	0.0648315	3.6501	0.0252283
														3.6601	0.182908	3.6601	0.0895532	3.6601	0.0677701	3.6601	0.025614
														3.6701	0.18706	3.6701	0.0903529	3.6701	0.0707444	3.6701	0.0259835
														3.6801	0.190908	3.6801	0.0910167	3.6801	0.0736018	3.6801	0.0263054
														3.6901	0.194202	3.6901	0.0914673	3.6901	0.0761965	3.6901	0.0265533
														3.7001	0.196738	3.7001	0.0916473	3.7001	0.0784008	3.7001	0.0267077
														3.7101	0.198373	3.7101	0.0915221	3.7101	0.0801155	3.7101	0.0267568
														3.7201	0.199034	3.7201	0.091082	3.7201	0.0812782	3.7201	0.0266977
														3.7301	0.198722	3.7301	0.0903419	3.7301	0.081869	3.7301	0.0265356
														3.7401	0.197513	3.7401	0.0893389	3.7401	0.0819131	3.7401	0.0262835
														3.7501	0.195551	3.7501	0.0881275	3.7501	0.0814788	3.7501	0.0259607
														3.7601	0.193032	3.7601	0.0867736	3.7601	0.0806722	3.7601	0.0255904
														3.7701	0.190185	3.7701	0.0853474	3.7701	0.0796286	3.7701	0.0251976
														3.7801	0.187255	3.7801	0.0839163	3.7801	0.0785007	3.7801	0.0248068
														3.7901	0.184475	3.7901	0.0825378	3.7901	0.0774455	3.7901	0.0244393
														3.8001	0.182053	3.8001	0.0812553	3.8001	0.0766113	3.8001	0.0241122
														3.8101	0.180151	3.8101	0.0800947	3.8101	0.0761247	3.8101	0.0238363
														3.8201	0.178873	3.8201	0.079064	3.8201	0.0760807	3.8201	0.0236164
														3.8301	0.178265	3.8301	0.0781547	3.8301	0.076535	3.8301	0.0234512
														3.8401	0.178309	3.8401	0.0773451	3.8401	0.077501	3.8401	0.023334
														3.8501	0.178935	3.8501	0.0766051	3.8501	0.0789499	3.8501	0.0232542
														3.8601	0.180031	3.8601	0.0759015	3.8601	0.0808156	3.8601	0.0231986
														3.8701	0.181456	3.8701	0.0752034	3.8701	0.0830021	3.8701	0.0231535
														3.8801	0.183058	3.8801	0.0744871	3.8801	0.0853941	3.8801	0.0231064
														3.8901	0.184694	3.8901	0.07374	3.8901	0.0878686	3.8901	0.0230471
														3.9001	0.186241	3.9001	0.0729626	3.9001	0.090307	3.9001	0.0229697
														3.9101	0.187611	3.9101	0.0721702	3.9101	0.0926057	3.9101	0.0228727
														3.9201	0.18876	3.9201	0.0713915	3.9201	0.0946854	3.9201	0.0227599
														3.9301	0.189688	3.9301	0.0706666	3.9301	0.0964966	3.9301	0.02264
														3.9401	0.190441	3.9401	0.0700439	3.9401	0.0980221	3.9401	0.0225259
														3.9501	0.191103	3.9501	0.0695746	3.9501	0.0992762	3.9501	0.0224339
														3.9601	0.191783	3.9601	0.0693085	3.9601	0.1003	3.9601	0.0223813
														3.9701	0.192603	3.9701	0.0692881	3.9701	0.101155	3.9701	0.0223852
														3.9801	0.19368	3.9801	0.0695439	3.9801	0.101913	3.9801	0.0224603
														3.9901	0.195112	3.9901	0.0700902	3.9901	0.102647	3.9901	0.0226164
														4.0001	0.196963	4.0001	0.070922	4.0001	0.103423	4.0001	0.0228574
														4.0101	0.19925	4.0101	0.0720134	4.0101	0.104288	4.0101	0.0231797
														4.0201	0.20194	4.0201	0.0733179	4.0201	0.105266	4.0201	0.0235714
														4.0301	0.204945	4.0301	0.0747693	4.0301	0.106356	4.0301	0.0240128
														4.0401	0.208124	4.0401	0.0762857	4.0401	0.107529	4.0401	0.0244769
														4.0501	0.211298	4.0501	0.0777736	4.0501	0.108728	4.0501	0.0249316
														4.0601	0.214256	4.0601	0.0791336	4.0601	0.109881	4.0601	0.0253415
														4.0701	0.216776	4.0701	0.0802675	4.0701	0.110898	4.0701	0.025671
														4.0801	0.218644	4.0801	0.0810846	4.0801	0.111691	4.0801	0.025887
														4.0901	0.21967	4.0901	0.0815087	4.0901	0.112173	4.0901	0.0259623
														4.1001	0.219708	4.1001	0.0814837	4.1001	0.112277	4.1001	0.0258773
														4.1101	0.218671	4.1101	0.0809786	4.1101	0.111957	4.1101	0.0256231
														4.1201	0.21654	4.1201	0.0799905	4.1201	0.111196	4.1201	0.0252014
														4.1301	0.213367	4.1301	0.0785451	4.1301	0.110009	4.1301	0.0246254
														4.1401	0.209275	4.1401	0.0766958	4.1401	0.108444	4.1401	0.0239191
														4.1501	0.204451	4.1501	0.0745202	4.1501	0.106578	4.1501	0.0231152
														4.1601	0.199131	4.1601	0.0721156	4.1601	0.104512	4.1601	0.0222531
														4.1701	0.193586	4.1701	0.0695919	4.1701	0.102365	4.1701	0.0213759
														4.1801	0.188104	4.1801	0.0670655	4.1801	0.100262	4.1801	0.0205278
														4.1901	0.18297	4.1901	0.0646521	4.1901	0.0983296	4.1901	0.0197508
														4.2001	0.178446	4.2001	0.0624604	4.2001	0.096684	4.2001	0.0190822
														4.2101	0.174761	4.2101	0.0605866	4.2101	0.095424	4.2101	0.0185525
														4.2201	0.172093	4.2201	0.0591101	4.2201	0.0946247	4.2201	0.0181836
														4.2301	0.170561	4.2301	0.0580908	4.2301	0.0943323	4.2301	0.017988
														4.2401	0.170224	4.2401	0.0575665	4.2401	0.0945619	4.2401	0.0179682
														4.2501	0.171073	4.2501	0.0575521	4.2501	0.0952958	4.2501	0.0181173
														4.2601	0.173034	4.2601	0.0580391	4.2601	0.0964848	4.2601	0.0184191
														4.2701	0.175974	4.2701	0.0589954	4.2701	0.0980507	4.2701	0.0188494
														4.2801	0.179705	4.2801	0.0603662	4.2801	0.0998911	4.2801	0.0193776
														4.2901	0.183992	4.2901	0.062075	4.2901	0.101885	4.2901	0.0199681
														4.3001	0.188569	4.3001	0.0640261	4.3001	0.103899	4.3001	0.0205824
														4.3101	0.193146	4.3101	0.0661078	4.3101	0.105799	4.3101	0.0211809
														4.3201	0.197432	4.3201	0.0681974	4.3201	0.107453	4.3201	0.0217254
														4.3301	0.201146	4.3301	0.0701673	4.3301	0.108745	4.3301	0.0221809
														4.3401	0.204038	4.3401	0.0718928	4.3401	0.109581	4.3401	0.0225177
														4.3501	0.205907	4.3501	0.0732602	4.3501	0.109894	4.3501	0.0227131
														4.3601	0.206609	4.3601	0.0741747	4.3601	0.109653	4.3601	0.022753
														4.3701	0.206074	4.3701	0.0745683	4.3701	0.10886	4.3701	0.0226321
														4.3801	0.204309	4.3801	0.0744048	4.3801	0.107553	4.3801	0.0223547
														4.3901	0.201394	4.3901	0.073683	4.3901	0.1058	4.3901	0.0219338
														4.4001	0.197476	4.4001	0.0724365	4.4001	0.103693	4.4001	0.0213902
														4.4101	0.192755	4.4101	0.0707306	4.4101	0.10134	4.4101	0.0207504
														4.4201	0.187468	4.4201	0.0686567	4.4201	0.0988544	4.4201	0.0200447
														4.4301	0.181866	4.4301	0.0663241	4.4301	0.0963456	4.4301	0.0193049
														4.4401	0.176199	4.4401	0.0638518	4.4401	0.0939113	4.4401	0.0185619
														4.4501	0.170694	4.4501	0.0613591	4.4501	0.0916315	4.4501	0.0178437
														4.4601	0.165545	4.4601	0.0589576	4.4601	0.0895646	4.4601	0.017174
														4.4701	0.160908	4.4701	0.0567459	4.4701	0.0877481	4.4701	0.0165713
														4.4801	0.156895	4.4801	0.0548044	4.4801	0.0862014	4.4801	0.0160486
														4.4901	0.153581	4.4901	0.053194	4.4901	0.0849303	4.4901	0.0156136
														4.5001	0.151009	4.5001	0.0519559	4.5001	0.0839336	4.5001	0.0152695
														4.5101	0.149198	4.5101	0.0511132	4.5101	0.0832092	4.5101	0.0150164
														4.5201	0.148156	4.5201	0.0506733	4.5201	0.0827599	4.5201	0.0148518
														4.5301	0.147883	4.5301	0.0506307	4.5301	0.0825967	4.5301	0.0147721
														4.5401	0.148382	4.5401	0.0509698	4.5401	0.0827404	4.5401	0.0147735
														4.5501	0.149653	4.5501	0.0516676	4.5501	0.0832206	4.5501	0.0148521
														4.5601	0.151701	4.5601	0.0526953	4.5601	0.0840729	4.5601	0.0150045
														4.5701	0.154526	4.5701	0.0540205	4.5701	0.0853337	4.5701	0.0152276
														4.5801	0.15812	4.5801	0.0556074	4.5801	0.0870346	4.5801	0.0155183
														4.5901	0.162464	4.5901	0.0574182	4.5901	0.0891965	4.5901	0.0158728
														4.6001	0.167517	4.6001	0.059413	4.6001	0.0918237	4.6001	0.0162865
														4.6101	0.173215	4.6101	0.0615503	4.6101	0.0948998	4.6101	0.0167529
														4.6201	0.179466	4.6201	0.0637865	4.6201	0.0983841	4.6201	0.017264
														4.6301	0.186148	4.6301	0.0660758	4.6301	0.102211	4.6301	0.0178092
														4.6401	0.193108	4.6401	0.0683698	4.6401	0.10629	4.6401	0.0183754
														4.6501	0.200166	4.6501	0.0706169	4.6501	0.110507	4.6501	0.0189475
														4.6601	0.207118	4.6601	0.0727626	4.6601	0.114732	4.6601	0.019508
														4.6701	0.213741	4.6701	0.0747496	4.6701	0.118821	4.6701	0.0200376
														4.6801	0.219806	4.6801	0.076519	4.6801	0.122623	4.6801	0.020516
														4.6901	0.225083	4.6901	0.0780125	4.6901	0.125989	4.6901	0.0209227
														4.7001	0.22936	4.7001	0.0791753	4.7001	0.128782	4.7001	0.021238
														4.7101	0.232448	4.7101	0.0799599	4.7101	0.130879	4.7101	0.0214442
														4.7201	0.234203	4.7201	0.08033	4.7201	0.132188	4.7201	0.0215267
														4.7301	0.234532	4.7301	0.0802648	4.7301	0.132646	4.7301	0.0214758
														4.7401	0.233408	4.7401	0.0797625	4.7401	0.132232	4.7401	0.0212874
														4.7501	0.230875	4.7501	0.0788424	4.7501	0.130966	4.7501	0.0209642
														4.7601	0.227045	4.7601	0.0775458	4.7601	0.12891	4.7601	0.0205159
														4.7701	0.222105	4.7701	0.0759349	4.7701	0.126168	4.7701	0.0199595
														4.7801	0.216298	4.7801	0.0740897	4.7801	0.122881	4.7801	0.0193182
														4.7901	0.209915	4.7901	0.0721036	4.7901	0.119213	4.7901	0.0186209
														4.8001	0.203277	4.8001	0.0700778	4.8001	0.115352	4.8001	0.0178998
														4.8101	0.196712	4.8101	0.0681147	4.8101	0.111489	4.8101	0.0171887
														4.8201	0.190542	4.8201	0.0663122	4.8201	0.107812	4.8201	0.0165209
														4.8301	0.18506	4.8301	0.0647578	4.8301	0.104495	4.8301	0.0159268
														4.8401	0.180518	4.8401	0.0635244	4.8401	0.101691	4.8401	0.0154324
														4.8501	0.177112	4.8501	0.062667	4.8501	0.099521	4.8501	0.0150575
														4.8601	0.174982	4.8601	0.0622212	4.8601	0.0980762	4.8601	0.0148153
														4.8701	0.174205	4.8701	0.0622028	4.8701	0.0974124	4.8701	0.0147116
														4.8801	0.174798	4.8801	0.0626083	4.8801	0.0975521	4.8801	0.0147454
														4.8901	0.176725	4.8901	0.0634171	4.8901	0.0984859	4.8901	0.0149095
														4.9001	0.179895	4.9001	0.0645934	4.9001	0.100175	4.9001	0.0151915
														4.9101	0.184179	4.9101	0.0660886	4.9101	0.102555	4.9101	0.0155744
														4.9201	0.189406	4.9201	0.0678445	4.9201	0.105537	4.9201	0.0160386
														4.9301	0.19538	4.9301	0.0697962	4.9301	0.109011	4.9301	0.0165618
														4.9401	0.201877	4.9401	0.0718746	4.9401	0.112849	4.9401	0.0171207
														4.9501	0.208659	4.9501	0.0740095	4.9501	0.116907	4.9501	0.0176915
														4.9601	0.215478	4.9601	0.0761319	4.9601	0.121032	4.9601	0.0182502
														4.9701	0.222084	4.9701	0.0781761	4.9701	0.125063	4.9701	0.0187738
														4.9801	0.228235	4.9801	0.0800821	4.9801	0.128839	4.9801	0.0192404
														4.9901	0.233704	4.9901	0.0817964	4.9901	0.132207	4.9901	0.0196302
														5.0001	0.238291	5.0001	0.0832734	5.0001	0.135028	5.0001	0.0199265
														5.0101	0.241832	5.0101	0.0844758	5.0101	0.137187	5.0101	0.0201159
														5.0201	0.244203	5.0201	0.0853755	5.0201	0.138596	5.0201	0.0201901
														5.0301	0.245335	5.0301	0.0859539	5.0301	0.139204	5.0301	0.0201456
														5.0401	0.245209	5.0401	0.0862023	5.0401	0.138999	5.0401	0.019985
														5.0501	0.243865	5.0501	0.0861227	5.0501	0.138009	5.0501	0.0197166
														5.0601	0.241401	5.0601	0.0857287	5.0601	0.136303	5.0601	0.0193548
														5.0701	0.237963	5.0701	0.0850461	5.0701	0.133983	5.0701	0.0189188
														5.0801	0.233747	5.0801	0.0841138	5.0801	0.131182	5.0801	0.0184319
														5.0901	0.228984	5.0901	0.0829832	5.0901	0.128056	5.0901	0.01792
														5.1001	0.22393	5.1001	0.0817179	5.1001	0.124772	5.1001	0.0174099
														5.1101	0.218854	5.1101	0.0803908	5.1101	0.1215	5.1101	0.0169273
														5.1201	0.21402	5.1201	0.0790816	5.1201	0.118404	5.1201	0.0164951
														5.1301	0.209676	5.1301	0.0778713	5.1301	0.115633	5.1301	0.016132
														5.1401	0.206036	5.1401	0.0768376	5.1401	0.113311	5.1401	0.0158511
														5.1501	0.20327	5.1501	0.0760483	5.1501	0.111533	5.1501	0.015659
														5.1601	0.201491	5.1601	0.0755562	5.1601	0.11036	5.1601	0.0155557
														5.1701	0.200752	5.1701	0.0753938	5.1701	0.109816	5.1701	0.0155351
														5.1801	0.201037	5.1801	0.0755704	5.1801	0.109889	5.1801	0.0155853
														5.1901	0.202267	5.1901	0.0760699	5.1901	0.110529	5.1901	0.0156903
														5.2001	0.204305	5.2001	0.0768517	5.2001	0.111658	5.2001	0.0158313
														5.2101	0.206962	5.2101	0.0778539	5.2101	0.113168	5.2101	0.015988
														5.2201	0.210015	5.2201	0.0789972	5.2201	0.114934	5.2201	0.0161407
														5.2301	0.213218	5.2301	0.0801924	5.2301	0.116817	5.2301	0.0162715
														5.2401	0.216323	5.2401	0.0813468	5.2401	0.118677	5.2401	0.0163652
														5.2501	0.219097	5.2501	0.0823727	5.2501	0.120379	5.2501	0.0164107
														5.2601	0.221339	5.2601	0.0831937	5.2601	0.121806	5.2601	0.0164012
														5.2701	0.222892	5.2701	0.0837513	5.2701	0.122863	5.2701	0.0163345
														5.2801	0.223656	5.2801	0.0840083	5.2801	0.123486	5.2801	0.0162127
														5.2901	0.223593	5.2901	0.0839506	5.2901	0.123646	5.2901	0.0160416
														5.3001	0.222727	5.3001	0.0835861	5.3001	0.123348	5.3001	0.0158304
														5.3101	0.221135	5.3101	0.0829421	5.3101	0.122634	5.3101	0.0155902
														5.3201	0.218938	5.3201	0.0820599	5.3201	0.121572	5.3201	0.0153335
														5.3301	0.216288	5.3301	0.0809892	5.3301	0.120249	5.3301	0.0150725
														5.3401	0.213347	5.3401	0.0797819	5.3401	0.118765	5.3401	0.0148185
														5.3501	0.210272	5.3501	0.0784866	5.3501	0.117219	5.3501	0.0145808
														5.3601	0.2072	5.3601	0.0771446	5.3601	0.1157	5.3601	0.0143662
														5.3701	0.204239	5.3701	0.0757883	5.3701	0.114278	5.3701	0.0141785
														5.3801	0.201462	5.3801	0.0744405	5.3801	0.113004	5.3801	0.0140188
														5.3901	0.198911	5.3901	0.0731171	5.3901	0.111903	5.3901	0.0138856
														5.4001	0.196598	5.4001	0.0718296	5.4001	0.110978	5.4001	0.0137758
														5.4101	0.194517	5.4101	0.0705889	5.4101	0.110219	5.4101	0.0136854
														5.4201	0.192656	5.4201	0.0694084	5.4201	0.109601	5.4201	0.0136104
														5.4301	0.191002	5.4301	0.0683056	5.4301	0.1091	5.4301	0.0135475
														5.4401	0.189552	5.4401	0.0673029	5.4401	0.108692	5.4401	0.0134943
														5.4501	0.18831	5.4501	0.0664252	5.4501	0.108359	5.4501	0.0134501
														5.4601	0.187294	5.4601	0.0656974	5.4601	0.108092	5.4601	0.0134148
														5.4701	0.186521	5.4701	0.0651401	5.4701	0.10789	5.4701	0.0133894
														5.4801	0.186008	5.4801	0.064766	5.4801	0.107756	5.4801	0.0133746
														5.4901	0.185764	5.4901	0.0645764	5.4901	0.107698	5.4901	0.0133707
														5.5001	0.18578	5.5001	0.0645596	5.5001	0.107721	5.5001	0.0133769
														5.5101	0.186033	5.5101	0.0646918	5.5101	0.107827	5.5101	0.013391
														5.5201	0.186481	5.5201	0.0649387	5.5201	0.108013	5.5201	0.0134095
														5.5301	0.187071	5.5301	0.0652596	5.5301	0.108271	5.5301	0.0134278
														5.5401	0.18774	5.5401	0.0656119	5.5401	0.108585	5.5401	0.0134403
														5.5501	0.188426	5.5501	0.0659555	5.5501	0.10894	5.5501	0.0134417
														5.5601	0.189067	5.5601	0.0662562	5.5601	0.109311	5.5601	0.0134268
														5.5701	0.189613	5.5701	0.0664886	5.5701	0.109678	5.5701	0.0133912
														5.5801	0.190018	5.5801	0.0666363	5.5801	0.110015	5.5801	0.0133316
														5.5901	0.190251	5.5901	0.0666918	5.5901	0.110297	5.5901	0.013246
														5.6001	0.190285	5.6001	0.0666544	5.6001	0.1105	5.6001	0.0131337
														5.6101	0.190103	5.6101	0.066528	5.6101	0.110602	5.6101	0.0129956
														5.6201	0.189697	5.6201	0.0663194	5.6201	0.110584	5.6201	0.0128336
														5.6301	0.189067	5.6301	0.0660368	5.6301	0.110435	5.6301	0.0126514
														5.6401	0.188227	5.6401	0.0656895	5.6401	0.110154	5.6401	0.0124541
														5.6501	0.187209	5.6501	0.0652888	5.6501	0.109753	5.6501	0.0122485
														5.6601	0.186068	5.6601	0.0648488	5.6601	0.109266	5.6601	0.0120432
														5.6701	0.184885	5.6701	0.0643886	5.6701	0.108743	5.6701	0.0118485
														5.6801	0.183769	5.6801	0.0639339	5.6801	0.108257	5.6801	0.0116762
														5.6901	0.182856	5.6901	0.0635169	5.6901	0.107898	5.6901	0.0115391
														5.7001	0.182301	5.7001	0.0631767	5.7001	0.107771	5.7001	0.0114504
														5.7101	0.182268	5.7101	0.0629568	5.7101	0.107983	5.7101	0.0114224
														5.7201	0.182916	5.7201	0.0629022	5.7201	0.108641	5.7201	0.0114656
														5.7301	0.184384	5.7301	0.0630549	5.7301	0.109833	5.7301	0.0115875
														5.7401	0.18677	5.7401	0.0634491	5.7401	0.111622	5.7401	0.0117913
														5.7501	0.190118	5.7501	0.0641063	5.7501	0.114032	5.7501	0.0120752
														5.7601	0.194406	5.7601	0.0650309	5.7601	0.117046	5.7601	0.012432
														5.7701	0.19954	5.7701	0.0662072	5.7701	0.120596	5.7701	0.0128488
														5.7801	0.205349	5.7801	0.0675976	5.7801	0.124567	5.7801	0.0133074
														5.7901	0.211596	5.7901	0.0691437	5.7901	0.128802	5.7901	0.0137856
														5.8001	0.21799	5.8001	0.0707679	5.8001	0.133112	5.8001	0.0142582
														5.8101	0.224206	5.8101	0.0723788	5.8101	0.137286	5.8101	0.0146988
														5.8201	0.229906	5.8201	0.0738767	5.8201	0.141112	5.8201	0.0150819
														5.8301	0.234769	5.8301	0.0751607	5.8301	0.144389	5.8301	0.0153844
														5.8401	0.238515	5.8401	0.0761372	5.8401	0.146949	5.8401	0.0155879
														5.8501	0.240929	5.8501	0.0767268	5.8501	0.148668	5.8501	0.0156797
														5.8601	0.241878	5.8601	0.0768714	5.8601	0.149478	5.8601	0.0156543
														5.8701	0.241328	5.8701	0.0765399	5.8701	0.149372	5.8701	0.0155133
														5.8801	0.239343	5.8801	0.0757313	5.8801	0.148408	5.8801	0.0152662
														5.8901	0.236085	5.8901	0.0744762	5.8901	0.146704	5.8901	0.0149287
														5.9001	0.231801	5.9001	0.0728354	5.9001	0.144426	5.9001	0.0145225
														5.9101	0.226806	5.9101	0.0708961	5.9101	0.141778	5.9101	0.0140729
														5.9201	0.221457	5.9201	0.0687662	5.9201	0.138986	5.9201	0.0136073
														5.9301	0.216129	5.9301	0.0665666	5.9301	0.136276	5.9301	0.0131531
														5.9401	0.211183	5.9401	0.0644227	5.9401	0.133862	5.9401	0.0127359
														5.9501	0.206946	5.9501	0.0624556	5.9501	0.131928	5.9501	0.0123773
														5.9601	0.203683	5.9601	0.0607733	5.9601	0.130615	5.9601	0.0120941
														5.9701	0.201581	5.9701	0.0594638	5.9701	0.130013	5.9701	0.0118972
														5.9801	0.200744	5.9801	0.0585894	5.9801	0.130158	5.9801	0.0117909
														5.9901	0.201185	5.9901	0.0581838	5.9901	0.131029	5.9901	0.0117738
														6.0001	0.202834	6.0001	0.0582507	6.0001	0.13256	6.0001	0.0118391
														6.0101	0.205551	6.0101	0.0587663	6.0101	0.134643	6.0101	0.0119756
														6.0201	0.20914	6.0201	0.059682	6.0201	0.137144	6.0201	0.0121698
														6.0301	0.213375	6.0301	0.0609306	6.0301	0.139916	6.0301	0.0124063
														6.0401	0.218015	6.0401	0.062432	6.0401	0.142813	6.0401	0.0126705
														6.0501	0.222826	6.0501	0.0640995	6.0501	0.145699	6.0501	0.0129487
														6.0601	0.227599	6.0601	0.0658459	6.0601	0.148462	6.0601	0.0132294
														6.0701	0.232156	6.0701	0.0675887	6.0701	0.151017	6.0701	0.0135039
														6.0801	0.236362	6.0801	0.0692527	6.0801	0.153308	6.0801	0.0137657
														6.0901	0.240119	6.0901	0.0707731	6.0901	0.155308	6.0901	0.0140105
														6.1001	0.243365	6.1001	0.0720956	6.1001	0.157012	6.1001	0.0142353
														6.1101	0.246065	6.1101	0.0731761	6.1101	0.158431	6.1101	0.0144375
														6.1201	0.248202	6.1201	0.0739803	6.1201	0.159589	6.1201	0.0146147
														6.1301	0.249771	6.1301	0.0744822	6.1301	0.160508	6.1301	0.0147633
														6.1401	0.25077	6.1401	0.0746638	6.1401	0.161211	6.1401	0.014879
														6.1501	0.251202	6.1501	0.0745148	6.1501	0.161716	6.1501	0.0149568
														6.1601	0.25107	6.1601	0.0740328	6.1601	0.162033	6.1601	0.0149912
														6.1701	0.250383	6.1701	0.0732242	6.1701	0.162172	6.1701	0.014977
														6.1801	0.24916	6.1801	0.072105	6.1801	0.162139	6.1801	0.0149103
														6.1901	0.247437	6.1901	0.0707019	6.1901	0.161946	6.1901	0.0147893
														6.2001	0.245271	6.2001	0.069052	6.2001	0.16161	6.2001	0.0146146
														6.2101	0.24274	6.2101	0.0672029	6.2101	0.16116	6.2101	0.0143899
														6.2201	0.239949	6.2201	0.0652108	6.2201	0.160637	6.2201	0.0141217
														6.2301	0.237021	6.2301	0.0631385	6.2301	0.160094	6.2301	0.0138194
														6.2401	0.234096	6.2401	0.0610523	6.2401	0.159593	6.2401	0.013494
														6.2501	0.231321	6.2501	0.0590186	6.2501	0.159203	6.2501	0.0131581
														6.2601	0.228845	6.2601	0.0571005	6.2601	0.158996	6.2601	0.0128243
														6.2701	0.226804	6.2701	0.0553543	6.2701	0.15904	6.2701	0.012505
														6.2801	0.225321	6.2801	0.0538273	6.2801	0.159399	6.2801	0.0122112
														6.2901	0.224491	6.2901	0.0525554	6.2901	0.160121	6.2901	0.0119523
														6.3001	0.224385	6.3001	0.0515624	6.3001	0.161244	6.3001	0.0117358
														6.3101	0.22504	6.3101	0.0508599	6.3101	0.162787	6.3101	0.0115671
														6.3201	0.226464	6.3201	0.0504481	6.3201	0.16475	6.3201	0.0114496
														6.3301	0.228635	6.3301	0.0503167	6.3301	0.16712	6.3301	0.0113852
														6.3401	0.231505	6.3401	0.0504469	6.3401	0.169866	6.3401	0.0113739
														6.3501	0.235003	6.3501	0.0508126	6.3501	0.172943	6.3501	0.0114146
														6.3601	0.239039	6.3601	0.0513825	6.3601	0.176295	6.3601	0.0115047
														6.3701	0.243512	6.3701	0.0521209	6.3701	0.179861	6.3701	0.0116405
														6.3801	0.248306	6.3801	0.0529889	6.3801	0.183572	6.3801	0.011817
														6.3901	0.253303	6.3901	0.0539452	6.3901	0.187359	6.3901	0.0120276
														6.4001	0.25838	6.4001	0.0549467	6.4001	0.191153	6.4001	0.0122647
														6.4101	0.263415	6.4101	0.0559492	6.4101	0.194889	6.4101	0.012519
														6.4201	0.268291	6.4201	0.0569087	6.4201	0.198506	6.4201	0.0127803
														6.4301	0.2729	6.4301	0.0577828	6.4301	0.201955	6.4301	0.0130372
														6.4401	0.277148	6.4401	0.0585322	6.4401	0.205195	6.4401	0.0132784
														6.4501	0.280963	6.4501	0.0591234	6.4501	0.208198	6.4501	0.0134925
														6.4601	0.284296	6.4601	0.0595309	6.4601	0.210952	6.4601	0.0136697
														6.4701	0.287129	6.4701	0.0597393	6.4701	0.213462	6.4701	0.0138018
														6.4801	0.289474	6.4801	0.0597455	6.4801	0.215749	6.4801	0.0138834
														6.4901	0.291382	6.4901	0.0595595	6.4901	0.217851	6.4901	0.0139123
														6.5001	0.292934	6.5001	0.0592043	6.5001	0.219824	6.5001	0.0138901
														6.5101	0.29424	6.5101	0.0587157	6.5101	0.221733	6.5101	0.0138218
														6.5201	0.295436	6.5201	0.0581397	6.5201	0.223656	6.5201	0.013716
														6.5301	0.296669	6.5301	0.0575302	6.5301	0.225672	6.5301	0.0135841
														6.5401	0.298094	6.5401	0.0569452	6.5401	0.227859	6.5401	0.0134397
														6.5501	0.299856	6.5501	0.0564436	6.5501	0.230288	6.5501	0.0132975
														6.5601	0.302083	6.5601	0.0560813	6.5601	0.233015	6.5601	0.0131724
														6.5701	0.304876	6.5701	0.0559082	6.5701	0.236074	6.5701	0.0130785
														6.5801	0.308299	6.5801	0.0559649	6.5801	0.239478	6.5801	0.0130281
														6.5901	0.312374	6.5901	0.0562813	6.5901	0.243208	6.5901	0.0130311
														6.6001	0.31708	6.6001	0.056875	6.6001	0.247223	6.6001	0.0130944
														6.6101	0.322353	6.6101	0.0577508	6.6101	0.251451	6.6101	0.0132215
														6.6201	0.328094	6.6201	0.0589009	6.6201	0.255804	6.6201	0.0134127
														6.6301	0.334175	6.6301	0.0603058	6.6301	0.260178	6.6301	0.0136653
														6.6401	0.340448	6.6401	0.0619357	6.6401	0.264464	6.6401	0.0139736
														6.6501	0.346759	6.6501	0.0637522	6.6501	0.268557	6.6501	0.0143299
														6.6601	0.352957	6.6601	0.0657104	6.6601	0.272362	6.6601	0.0147247
														6.6701	0.358899	6.6701	0.0677608	6.6701	0.275798	6.6701	0.0151476
														6.6801	0.364462	6.6801	0.0698517	6.6801	0.278805	6.6801	0.0155875
														6.6901	0.369537	6.6901	0.0719313	6.6901	0.28134	6.6901	0.0160335
														6.7001	0.374037	6.7001	0.0739496	6.7001	0.283375	6.7001	0.016475
														6.7101	0.377891	6.7101	0.0758604	6.7101	0.284895	6.7101	0.0169022
														6.7201	0.381042	6.7201	0.0776234	6.7201	0.285893	6.7201	0.0173062
														6.7301	0.383447	6.7301	0.0792052	6.7301	0.286366	6.7301	0.0176796
														6.7401	0.385078	6.7401	0.080581	6.7401	0.286316	6.7401	0.0180163
														6.7501	0.385921	6.7501	0.0817357	6.7501	0.285747	6.7501	0.018312
														6.7601	0.385982	6.7601	0.0826636	6.7601	0.284673	6.7601	0.0185639
														6.7701	0.38529	6.7701	0.0833683	6.7701	0.283118	6.7701	0.0187711
														6.7801	0.383902	6.7801	0.083862	6.7801	0.281124	6.7801	0.0189343
														6.7901	0.3819	6.7901	0.0841631	6.7901	0.278751	6.7901	0.0190559
														6.8001	0.379395	6.8001	0.0842944	6.8001	0.276082	6.8001	0.019139
														6.8101	0.376521	6.8101	0.0842799	6.8101	0.273216	6.8101	0.0191877
														6.8201	0.373421	6.8201	0.0841431	6.8201	0.270271	6.8201	0.0192062
														6.8301	0.370247	6.8301	0.0839037	6.8301	0.267368	6.8301	0.0191985
														6.8401	0.367137	6.8401	0.0835769	6.8401	0.264627	6.8401	0.0191679
														6.8501	0.364214	6.8501	0.0831725	6.8501	0.262158	6.8501	0.0191167
														6.8601	0.361575	6.8601	0.0826953	6.8601	0.26005	6.8601	0.0190465
														6.8701	0.359285	6.8701	0.0821468	6.8701	0.258366	6.8701	0.018958
														6.8801	0.357378	6.8801	0.0815267	6.8801	0.257142	6.8801	0.0188516
														6.8901	0.35586	6.8901	0.0808357	6.8901	0.256387	6.8901	0.0187277
														6.9001	0.354716	6.9001	0.0800776	6.9001	0.256084	6.9001	0.0185873
														6.9101	0.35392	6.9101	0.0792615	6.9101	0.256198	6.9101	0.0184327
														6.9201	0.353438	6.9201	0.0784018	6.9201	0.256682	6.9201	0.0182674
														6.9301	0.35324	6.9301	0.0775193	6.9301	0.257485	6.9301	0.0180965
														6.9401	0.353305	6.9401	0.0766391	6.9401	0.258557	6.9401	0.0179264
														6.9501	0.353622	6.9501	0.0757892	6.9501	0.259855	6.9501	0.0177645
														6.9601	0.354191	6.9601	0.0749975	6.9601	0.261342	6.9601	0.0176185
														6.9701	0.35502	6.9701	0.0742886	6.9701	0.262997	6.9701	0.0174959
														6.9801	0.356121	6.9801	0.0736817	6.9801	0.264805	6.9801	0.017403
														6.9901	0.357509	6.9901	0.0731877	6.9901	0.266765	6.9901	0.0173443
														7.0001	0.359195	7.0001	0.0728083	7.0001	0.268881	7.0001	0.0173224
														7.0101	0.361186	7.0101	0.0725361	7.0101	0.271165	7.0101	0.0173375
														7.0201	0.363482	7.0201	0.0723554	7.0201	0.273633	7.0201	0.0173874
														7.0301	0.366082	7.0301	0.0722445	7.0301	0.276306	7.0301	0.0174682
														7.0401	0.368982	7.0401	0.0721791	7.0401	0.279208	7.0401	0.0175745
														7.0501	0.372179	7.0501	0.0721359	7.0501	0.282364	7.0501	0.0177005
														7.0601	0.375679	7.0601	0.0720955	7.0601	0.285802	7.0601	0.0178403
														7.0701	0.379491	7.0701	0.072046	7.0701	0.289548	7.0701	0.0179889
														7.0801	0.383635	7.0801	0.0719842	7.0801	0.293626	7.0801	0.0181424
														7.0901	0.388132	7.0901	0.0719165	7.0901	0.298054	7.0901	0.0182987
														7.1001	0.393003	7.1001	0.0718578	7.1001	0.302839	7.1001	0.018457
														7.1101	0.398263	7.1101	0.071829	7.1101	0.307974	7.1101	0.0186174
														7.1201	0.403909	7.1201	0.0718539	7.1201	0.31343	7.1201	0.0187811
														7.1301	0.409911	7.1301	0.0719545	7.1301	0.319158	7.1301	0.0189492
														7.1401	0.416211	7.1401	0.0721476	7.1401	0.325079	7.1401	0.0191221
														7.1501	0.422708	7.1501	0.0724404	7.1501	0.331092	7.1501	0.019299
														7.1601	0.429266	7.1601	0.0728285	7.1601	0.337065	7.1601	0.0194778
														7.1701	0.435713	7.1701	0.0732948	7.1701	0.342851	7.1701	0.0196544
														7.1801	0.441848	7.1801	0.0738096	7.1801	0.348283	7.1801	0.0198233
														7.1901	0.447455	7.1901	0.0743327	7.1901	0.353194	7.1901	0.0199778
														7.2001	0.452313	7.2001	0.0748171	7.2001	0.35742	7.2001	0.0201106
														7.2101	0.456217	7.2101	0.0752131	7.2101	0.36081	7.2101	0.0202143
														7.2201	0.458987	7.2201	0.0754727	7.2201	0.363242	7.2201	0.0202825
														7.2301	0.460488	7.2301	0.0755543	7.2301	0.364627	7.2301	0.0203102
														7.2401	0.460637	7.2401	0.0754266	7.2401	0.364914	7.2401	0.0202945
														7.2501	0.45941	7.2501	0.075071	7.2501	0.364101	7.2501	0.0202348
														7.2601	0.456847	7.2601	0.0744838	7.2601	0.362226	7.2601	0.020133
														7.2701	0.453046	7.2701	0.0736756	7.2701	0.359374	7.2701	0.0199933
														7.2801	0.448163	7.2801	0.0726711	7.2801	0.355668	7.2801	0.019822
														7.2901	0.442398	7.2901	0.0715062	7.2901	0.351262	7.2901	0.0196272
														7.3001	0.435983	7.3001	0.0702255	7.3001	0.346336	7.3001	0.0194179
														7.3101	0.429174	7.3101	0.0688787	7.3101	0.341084	7.3101	0.0192035
														7.3201	0.422229	7.3201	0.0675168	7.3201	0.335705	7.3201	0.0189933
														7.3301	0.415398	7.3301	0.0661887	7.3301	0.330392	7.3301	0.0187954
														7.3401	0.408907	7.3401	0.0649376	7.3401	0.325321	7.3401	0.0186167
														7.3501	0.402947	7.3501	0.0637986	7.3501	0.320642	7.3501	0.0184617
														7.3601	0.39766	7.3601	0.0627967	7.3601	0.316474	7.3601	0.0183327
														7.3701	0.393136	7.3701	0.061945	7.3701	0.312892	7.3701	0.0182292
														7.3801	0.389403	7.3801	0.0612449	7.3801	0.309929	7.3801	0.0181481
														7.3901	0.386431	7.3901	0.060686	7.3901	0.307571	7.3901	0.0180839
														7.4001	0.384131	7.4001	0.060247	7.4001	0.305761	7.4001	0.018029
														7.4101	0.382365	7.4101	0.0598979	7.4101	0.304401	7.4101	0.0179742
														7.4201	0.380957	7.4201	0.0596016	7.4201	0.303359	7.4201	0.0179099
														7.4301	0.379701	7.4301	0.0593171	7.4301	0.302483	7.4301	0.0178263
														7.4401	0.378384	7.4401	0.059002	7.4401	0.30161	7.4401	0.0177148
														7.4501	0.376799	7.4501	0.0586156	7.4501	0.300579	7.4501	0.0175685
														7.4601	0.374763	7.4601	0.0581217	7.4601	0.299249	7.4601	0.0173831
														7.4701	0.372136	7.4701	0.0574914	7.4701	0.297506	7.4701	0.0171572
														7.4801	0.368829	7.4801	0.0567052	7.4801	0.295279	7.4801	0.0168926
														7.4901	0.364818	7.4901	0.055755	7.4901	0.292546	7.4901	0.0165948
														7.5001	0.360151	7.5001	0.0546444	7.5001	0.289342	7.5001	0.0162723
														7.5101	0.354947	7.5101	0.0533897	7.5101	0.285757	7.5101	0.0159366
														7.5201	0.349391	7.5201	0.0520189	7.5201	0.281934	7.5201	0.0156013
														7.5301	0.343726	7.5301	0.0505706	7.5301	0.278063	7.5301	0.0152817
														7.5401	0.338242	7.5401	0.0490921	7.5401	0.274368	7.5401	0.0149938
														7.5501	0.333253	7.5501	0.0476363	7.5501	0.271096	7.5501	0.0147535
														7.5601	0.329083	7.5601	0.0462594	7.5601	0.268497	7.5601	0.0145756
														7.5701	0.326041	7.5701	0.0450167	7.5701	0.266812	7.5701	0.0144729
														7.5801	0.324402	7.5801	0.0439598	7.5801	0.266253	7.5801	0.0144557
														7.5901	0.324388	7.5901	0.0431332	7.5901	0.26699	7.5901	0.0145307
														7.6001	0.326156	7.6001	0.0425712	7.6001	0.269139	7.6001	0.0147009
														7.6101	0.32978	7.6101	0.042296	7.6101	0.272753	7.6101	0.0149655
														7.6201	0.335252	7.6201	0.0423157	7.6201	0.277821	7.6201	0.0153192
														7.6301	0.342481	7.6301	0.0426242	7.6301	0.284265	7.6301	0.0157531
														7.6401	0.351295	7.6401	0.0432008	7.6401	0.291948	7.6401	0.0162551
														7.6501	0.361457	7.6501	0.0440116	7.6501	0.300682	7.6501	0.0168101
														7.6601	0.372678	7.6601	0.045012	7.6601	0.310244	7.6601	0.0174014
														7.6701	0.384639	7.6701	0.0461486	7.6701	0.320387	7.6701	0.0180114
														7.6801	0.397007	7.6801	0.0473633	7.6801	0.330857	7.6801	0.018623
														7.6901	0.409463	7.6901	0.048597	7.6901	0.341412	7.6901	0.0192201
														7.7001	0.421716	7.7001	0.0497928	7.7001	0.351837	7.7001	0.019789
														7.7101	0.433524	7.7101	0.0508999	7.7101	0.361953	7.7101	0.0203188
														7.7201	0.444703	7.7201	0.0518761	7.7201	0.371628	7.7201	0.0208022
														7.7301	0.455138	7.7301	0.05269	7.7301	0.380783	7.7301	0.0212351
														7.7401	0.464774	7.7401	0.0533216	7.7401	0.389386	7.7401	0.021617
														7.7501	0.473617	7.7501	0.0537622	7.7501	0.397448	7.7501	0.0219501
														7.7601	0.481717	7.7601	0.054013	7.7601	0.405014	7.7601	0.0222389
														7.7701	0.48915	7.7701	0.0540832	7.7701	0.412144	7.7701	0.022489
														7.7801	0.496001	7.7801	0.0539873	7.7801	0.4189	7.7801	0.022706
														7.7901	0.502341	7.7901	0.0537424	7.7901	0.425332	7.7901	0.0228951
														7.8001	0.508214	7.8001	0.0533659	7.8001	0.431461	7.8001	0.0230599
														7.8101	0.51363	7.8101	0.0528736	7.8101	0.437276	7.8101	0.0232024
														7.8201	0.518555	7.8201	0.0522788	7.8201	0.442731	7.8201	0.0233224
														7.8301	0.522925	7.8301	0.0515917	7.8301	0.447752	7.8301	0.0234183
														7.8401	0.526654	7.8401	0.0508207	7.8401	0.452245	7.8401	0.0234875
														7.8501	0.529654	7.8501	0.0499732	7.8501	0.456117	7.8501	0.0235269
														7.8601	0.531854	7.8601	0.0490576	7.8601	0.459289	7.8601	0.0235343
														7.8701	0.533223	7.8701	0.048085	7.8701	0.461718	7.8701	0.0235085
														7.8801	0.53378	7.8801	0.047071	7.8801	0.463405	7.8801	0.0234506
														7.8901	0.533605	7.8901	0.0460364	7.8901	0.464404	7.8901	0.023364
														7.9001	0.532842	7.9001	0.045008	7.9001	0.464824	7.9001	0.0232543
														7.9101	0.531681	7.9101	0.0440178	7.9101	0.464815	7.9101	0.0231292
														7.9201	0.53035	7.9201	0.0431019	7.9201	0.464557	7.9201	0.0229979
														7.9301	0.529086	7.9301	0.0422984	7.9301	0.46424	7.9301	0.0228699
														7.9401	0.528116	7.9401	0.041645	7.9401	0.464043	7.9401	0.0227547
														7.9501	0.527627	7.9501	0.0411756	7.9501	0.464111	7.9501	0.0226601
														7.9601	0.527754	7.9601	0.0409184	7.9601	0.464546	7.9601	0.0225921
														7.9701	0.52856	7.9701	0.0408926	7.9701	0.465391	7.9701	0.0225541
														7.9801	0.530036	7.9801	0.0411069	7.9801	0.466627	7.9801	0.0225465
														7.9901	0.532101	7.9901	0.0415582	7.9901	0.468183	7.9901	0.022567
														8.0001	0.534615	8.0001	0.0422313	8.0001	0.469938	8.0001	0.0226105
														8.0101	0.537389	8.0101	0.0430997	8.0101	0.471742	8.0101	0.0226701
														8.0201	0.540211	8.0201	0.044127	8.0201	0.473428	8.0201	0.0227373
														8.0301	0.542859	8.0301	0.045269	8.0301	0.474828	8.0301	0.0228031
														8.0401	0.545124	8.0401	0.0464762	8.0401	0.475795	8.0401	0.0228585
														8.0501	0.546824	8.0501	0.0476971	8.0501	0.476205	8.0501	0.0228955
														8.0601	0.547816	8.0601	0.0488805	8.0601	0.475973	8.0601	0.0229073
														8.0701	0.548002	8.0701	0.0499786	8.0701	0.475057	8.0701	0.0228889
														8.0801	0.547333	8.0801	0.0509487	8.0801	0.473452	8.0801	0.0228375
														8.0901	0.545809	8.0901	0.0517548	8.0901	0.471192	8.0901	0.022752
														8.1001	0.543467	8.1001	0.0523689	8.1001	0.468343	8.1001	0.0226335
														8.1101	0.540381	8.1101	0.0527708	8.1101	0.464997	8.1101	0.0224846
														8.1201	0.536653	8.1201	0.0529485	8.1201	0.461262	8.1201	0.0223093
														8.1301	0.5324	8.1301	0.0528975	8.1301	0.457257	8.1301	0.0221123
														8.1401	0.527754	8.1401	0.0526205	8.1401	0.453107	8.1401	0.0218991
														8.1501	0.522854	8.1501	0.0521264	8.1501	0.448937	8.1501	0.0216753
														8.1601	0.517845	8.1601	0.0514305	8.1601	0.444872	8.1601	0.0214468
														8.1701	0.512876	8.1701	0.0505537	8.1701	0.441033	8.1701	0.0212192
														8.1801	0.508098	8.1801	0.0495223	8.1801	0.437542	8.1801	0.0209982
														8.1901	0.503665	8.1901	0.0483675	8.1901	0.434514	8.1901	0.0207894
														8.2001	0.49973	8.2001	0.0471245	8.2001	0.432061	8.2001	0.020598
														8.2101	0.496441	8.2101	0.0458315	8.2101	0.430284	8.2101	0.020429
														8.2201	0.493929	8.2201	0.0445276	8.2201	0.429269	8.2201	0.0202866
														8.2301	0.4923	8.2301	0.0432511	8.2301	0.429078	8.2301	0.0201739
														8.2401	0.491626	8.2401	0.0420369	8.2401	0.429743	8.2401	0.0200927
														8.2501	0.49193	8.2501	0.0409145	8.2501	0.431255	8.2501	0.0200427
														8.2601	0.493182	8.2601	0.039906	8.2601	0.433562	8.2601	0.0200218
														8.2701	0.495299	8.2701	0.0390247	8.2701	0.43657	8.2701	0.0200255
														8.2801	0.498147	8.2801	0.0382752	8.2801	0.440145	8.2801	0.0200478
														8.2901	0.501556	8.2901	0.0376541	8.2901	0.44413	8.2901	0.0200811
														8.3001	0.505339	8.3001	0.0371512	8.3001	0.448356	8.3001	0.0201175
														8.3101	0.509311	8.3101	0.036752	8.3101	0.452663	8.3101	0.0201493
														8.3201	0.513321	8.3201	0.0364402	8.3201	0.456923	8.3201	0.0201706
														8.3301	0.517265	8.3301	0.0362004	8.3301	0.461056	8.3301	0.0201777
														8.3401	0.52111	8.3401	0.03602	8.3401	0.465043	8.3401	0.02017
														8.3501	0.524899	8.3501	0.0358908	8.3501	0.468933	8.3501	0.0201504
														8.3601	0.528749	8.3601	0.0358101	8.3601	0.472844	8.3601	0.0201251
														8.3701	0.532848	8.3701	0.0357802	8.3701	0.476952	8.3701	0.0201033
														8.3801	0.537433	8.3801	0.035808	8.3801	0.481478	8.3801	0.0200965
														8.3901	0.542767	8.3901	0.0359035	8.3901	0.486662	8.3901	0.0201173
														8.4001	0.549119	8.4001	0.0360784	8.4001	0.492748	8.4001	0.0201785
														8.4101	0.55673	8.4101	0.0363443	8.4101	0.499955	8.4101	0.0202918
														8.4201	0.565791	8.4201	0.0367108	8.4201	0.508454	8.4201	0.0204664
														8.4301	0.57642	8.4301	0.0371841	8.4301	0.518353	8.4301	0.0207087
														8.4401	0.588645	8.4401	0.0377651	8.4401	0.529675	8.4401	0.0210207
														8.4501	0.602393	8.4501	0.0384484	8.4501	0.542354	8.4501	0.0213998
														8.4601	0.617476	8.4601	0.0392212	8.4601	0.556226	8.4601	0.0218386
														8.4701	0.633604	8.4701	0.0400627	8.4701	0.571031	8.4701	0.0223246
														8.4801	0.650382	8.4801	0.0409437	8.4801	0.586422	8.4801	0.0228407
														8.4901	0.66733	8.4901	0.0418276	8.4901	0.601976	8.4901	0.0233657
														8.5001	0.683909	8.5001	0.0426709	8.5001	0.617221	8.5001	0.0238756
														8.5101	0.699548	8.5101	0.0434261	8.5101	0.631659	8.5101	0.0243449
														8.5201	0.713682	8.5201	0.0440436	8.5201	0.644799	8.5201	0.024748
														8.5301	0.725789	8.5301	0.0444758	8.5301	0.656189	8.5301	0.0250614
														8.5401	0.735431	8.5401	0.0446803	8.5401	0.665453	8.5401	0.0252653
														8.5501	0.742288	8.5501	0.0446242	8.5501	0.672315	8.5501	0.0253451
														8.5601	0.74618	8.5601	0.0442868	8.5601	0.676625	8.5601	0.0252927
														8.5701	0.747088	8.5701	0.0436629	8.5701	0.678366	8.5701	0.0251076
														8.5801	0.745151	8.5801	0.0427636	8.5801	0.677661	8.5801	0.0247967
														8.5901	0.740659	8.5901	0.041617	8.5901	0.674752	8.5901	0.0243739
														8.6001	0.734023	8.6001	0.0402661	8.6001	0.66999	8.6001	0.0238594
														8.6101	0.725747	8.6101	0.0387666	8.6101	0.663797	8.6101	0.0232775
														8.6201	0.716386	8.6201	0.0371831	8.6201	0.656635	8.6201	0.0226556
														8.6301	0.706506	8.6301	0.0355842	8.6301	0.648974	8.6301	0.0220213
														8.6401	0.69665	8.6401	0.0340381	8.6401	0.641263	8.6401	0.0214013
														8.6501	0.687305	8.6501	0.0326081	8.6501	0.633903	8.6501	0.0208195
														8.6601	0.678889	8.6601	0.031348	8.6601	0.627238	8.6601	0.0202954
														8.6701	0.671738	8.6701	0.0302998	8.6701	0.621551	8.6701	0.0198439
														8.6801	0.666112	8.6801	0.0294914	8.6801	0.617065	8.6801	0.019475
														8.6901	0.66221	8.6901	0.0289361	8.6901	0.613962	8.6901	0.0191936
														8.7001	0.660182	8.7001	0.0286335	8.7001	0.612394	8.7001	0.0190006
														8.7101	0.660153	8.7101	0.0285707	8.7101	0.612503	8.7101	0.0188933
														8.7201	0.66224	8.7201	0.0287256	8.7201	0.614436	8.7201	0.018867
														8.7301	0.666569	8.7301	0.0290691	8.7301	0.618354	8.7301	0.0189151
														8.7401	0.673279	8.7401	0.0295688	8.7401	0.624435	8.7401	0.0190308
														8.7501	0.682525	8.7501	0.0301921	8.7501	0.632876	8.7501	0.0192072
														8.7601	0.694467	8.7601	0.0309077	8.7601	0.643875	8.7601	0.0194379
														8.7701	0.709261	8.7701	0.0316884	8.7701	0.657621	8.7701	0.0197171
														8.7801	0.727037	8.7801	0.0325107	8.7801	0.674269	8.7801	0.0200396
														8.7901	0.747876	8.7901	0.0333556	8.7901	0.693925	8.7901	0.0204003
														8.8001	0.771792	8.8001	0.0342068	8.8001	0.716622	8.8001	0.0207941
														8.8101	0.798709	8.8101	0.0350498	8.8101	0.742301	8.8101	0.021215
														8.8201	0.82845	8.8201	0.0358702	8.8201	0.770807	8.8201	0.0216561
														8.8301	0.860729	8.8301	0.0366517	8.8301	0.801875	8.8301	0.0221092
														8.8401	0.895153	8.8401	0.0373759	8.8401	0.835137	8.8401	0.0225648
														8.8501	0.931232	8.8501	0.0380212	8.8501	0.870135	8.8501	0.0230122
														8.8601	0.968396	8.8601	0.038564	8.8601	0.906333	8.8601	0.0234401
														8.8701	1.00602	8.8701	0.0389802	8.8701	0.943147	8.8701	0.0238371
														8.8801	1.04347	8.8801	0.0392468	8.8801	0.979966	8.8801	0.0241926
														8.8901	1.08011	8.8901	0.0393451	8.8901	1.01619	8.8901	0.0244979
														8.9001	1.11535	8.9001	0.0392628	8.9001	1.05124	8.9001	0.0247461
														8.9101	1.14865	8.9101	0.0389962	8.9101	1.0846	8.9101	0.0249337
														8.9201	1.17959	8.9201	0.0385521	8.9201	1.11584	8.9201	0.0250601
														8.9301	1.20782	8.9301	0.0379477	8.9301	1.14459	8.9301	0.0251279
														8.9401	1.23311	8.9401	0.0372108	8.9401	1.17059	8.9401	0.0251427
														8.9501	1.25535	8.9501	0.0363778	8.9501	1.19368	8.9501	0.0251125
														8.9601	1.2745	8.9601	0.0354919	8.9601	1.21377	8.9601	0.0250469
														8.9701	1.29065	8.9701	0.0345995	8.9701	1.23089	8.9701	0.0249569
														8.9801	1.30395	8.9801	0.0337476	8.9801	1.24515	8.9801	0.0248535
														8.9901	1.31466	8.9901	0.0329804	8.9901	1.25673	8.9901	0.0247479
														9.0001	1.32309	9.0001	0.0323362	9.0001	1.2659	9.0001	0.0246502
														9.0101	1.32964	9.0101	0.0318452	9.0101	1.27301	9.0101	0.0245699
														9.0201	1.33473	9.0201	0.0315279	9.0201	1.27847	9.0201	0.0245146
														9.0301	1.33882	9.0301	0.0313944	9.0301	1.28272	9.0301	0.0244907
														9.0401	1.34237	9.0401	0.0314442	9.0401	1.28621	9.0401	0.0245023
														9.0501	1.34582	9.0501	0.0316672	9.0501	1.28938	9.0501	0.0245516
														9.0601	1.34953	9.0601	0.0320449	9.0601	1.29262	9.0601	0.0246385
														9.0701	1.35376	9.0701	0.0325524	9.0701	1.29623	9.0701	0.0247603
														9.0801	1.35865	9.0801	0.0331601	9.0801	1.30036	9.0801	0.0249116
														9.0901	1.36416	9.0901	0.0338361	9.0901	1.30504	9.0901	0.0250847
														9.1001	1.37013	9.1001	0.0345475	9.1001	1.31014	9.1001	0.02527
														9.1101	1.37624	9.1101	0.035262	9.1101	1.31538	9.1101	0.0254556
														9.1201	1.38202	9.1201	0.0359492	9.1201	1.32035	9.1201	0.0256289
														9.1301	1.38694	9.1301	0.036581	9.1301	1.32455	9.1301	0.0257766
														9.1401	1.3904	9.1401	0.037132	9.1401	1.32741	9.1401	0.025886
														9.1501	1.39181	9.1501	0.03758	9.1501	1.32838	9.1501	0.0259452
														9.1601	1.39063	9.1601	0.0379056	9.1601	1.32694	9.1601	0.025944
														9.1701	1.38641	9.1701	0.0380931	9.1701	1.32265	9.1701	0.0258745
														9.1801	1.37881	9.1801	0.0381298	9.1801	1.31521	9.1801	0.0257313
														9.1901	1.36764	9.1901	0.0380075	9.1901	1.30442	9.1901	0.0255118
														9.2001	1.35288	9.2001	0.0377223	9.2001	1.29026	9.2001	0.0252162
														9.2101	1.33463	9.2101	0.0372759	9.2101	1.27284	9.2101	0.0248473
														9.2201	1.31313	9.2201	0.0366759	9.2201	1.25238	9.2201	0.0244104
														9.2301	1.28876	9.2301	0.0359367	9.2301	1.22923	9.2301	0.0239131
														9.2401	1.26196	9.2401	0.0350788	9.2401	1.20381	9.2401	0.0233644
														9.2501	1.23322	9.2501	0.0341294	9.2501	1.17658	9.2501	0.0227746
														9.2601	1.20308	9.2601	0.033121	9.2601	1.14804	9.2601	0.0221543
														9.2701	1.17205	9.2701	0.0320901	9.2701	1.11866	9.2701	0.0215143
														9.2801	1.14063	9.2801	0.0310758	9.2801	1.08888	9.2801	0.0208648
														9.2901	1.10925	9.2901	0.0301171	9.2901	1.05909	9.2901	0.0202149
														9.3001	1.07828	9.3001	0.0292515	9.3001	1.02961	9.3001	0.0195723
														9.3101	1.04802	9.3101	0.0285127	9.3101	1.00071	9.3101	0.018943
														9.3201	1.0187	9.3201	0.0279289	9.3201	0.972583	9.3201	0.0183314
														9.3301	0.990474	9.3301	0.0275216	9.3301	0.945355	9.3301	0.0177406
														9.3401	0.96345	9.3401	0.0273045	9.3401	0.919116	9.3401	0.0171722
														9.3501	0.937685	9.3501	0.0272841	9.3501	0.893916	9.3501	0.0166269
														9.3601	0.913207	9.3601	0.0274589	9.3601	0.869779	9.3601	0.0161049
														9.3701	0.890016	9.3701	0.0278208	9.3701	0.846716	9.3701	0.015606
														9.3801	0.8681	9.3801	0.028356	9.3801	0.824726	9.3801	0.0151299
														9.3901	0.847429	9.3901	0.0290456	9.3901	0.803798	9.3901	0.0146765
														9.4001	0.82796	9.4001	0.0298675	9.4001	0.783914	9.4001	0.0142457
														9.4101	0.809637	9.4101	0.0307975	9.4101	0.765041	9.4101	0.0138373
														9.4201	0.792383	9.4201	0.0318103	9.4201	0.74713	9.4201	0.0134512
														9.4301	0.776103	9.4301	0.0328806	9.4301	0.730115	9.4301	0.0130872
														9.4401	0.760689	9.4401	0.0339839	9.4401	0.713913	9.4401	0.0127449
														9.4501	0.746021	9.4501	0.0350971	9.4501	0.698428	9.4501	0.0124233
														9.4601	0.731974	9.4601	0.0361986	9.4601	0.683561	9.4601	0.0121218
														9.4701	0.718431	9.4701	0.0372682	9.4701	0.669215	9.4701	0.0118391
														9.4801	0.705289	9.4801	0.0382867	9.4801	0.655307	9.4801	0.0115739
														9.4901	0.692467	9.4901	0.0392353	9.4901	0.641776	9.4901	0.0113249
														9.5001	0.679904	9.5001	0.0400945	9.5001	0.628582	9.5001	0.0110904
														9.5101	0.66756	9.5101	0.0408437	9.5101	0.615706	9.5101	0.0108684
														9.5201	0.655404	9.5201	0.0414604	9.5201	0.603142	9.5201	0.0106566
														9.5301	0.643403	9.5301	0.0419204	9.5301	0.590883	9.5301	0.0104521
														9.5401	0.631505	9.5401	0.0421984	9.5401	0.578908	9.5401	0.0102513
														9.5501	0.619635	9.5501	0.0422689	9.5501	0.567171	9.5501	0.0100499
														9.5601	0.607676	9.5601	0.0421086	9.5601	0.555586	9.5601	0.00984332
														9.5701	0.595481	9.5701	0.0416988	9.5701	0.54403	9.5701	0.00962662
														9.5801	0.582878	9.5801	0.0410278	9.5801	0.532347	9.5801	0.00939511
														9.5901	0.569686	9.5901	0.0400941	9.5901	0.520365	9.5901	0.00914486
														9.6001	0.555746	9.6001	0.0389082	9.6001	0.507914	9.6001	0.00887318
														9.6101	0.540944	9.6101	0.037494	9.6101	0.494859	9.6101	0.00857919
														9.6201	0.525241	9.6201	0.0358889	9.6201	0.481119	9.6201	0.00826409
														9.6301	0.508694	9.6301	0.0341424	9.6301	0.466695	9.6301	0.00793139
														9.6401	0.491463	9.6401	0.0323139	9.6401	0.451681	9.6401	0.00758677
														9.6501	0.473816	9.6501	0.0304689	9.6501	0.436269	9.6501	0.00723775
														9.6601	0.456111	9.6601	0.0286743	9.6601	0.420739	9.6601	0.00689316
														9.6701	0.43877	9.6701	0.0269945	9.6701	0.405437	9.6701	0.00656244
														9.6801	0.42225	9.6801	0.025486	9.6801	0.390752	9.6801	0.00625484
														9.6901	0.406996	9.6901	0.0241948	9.6901	0.377076	9.6901	0.00597867
														9.7001	0.393412	9.7001	0.0231529	9.7001	0.364774	9.7001	0.00574069
														9.7101	0.381823	9.7101	0.0223777	9.7101	0.35415	9.7101	0.00554554
														9.7201	0.372448	9.7201	0.0218717	9.7201	0.345419	9.7201	0.00539556
														9.7301	0.365392	9.7301	0.0216243	9.7301	0.338699	9.7301	0.0052907
														9.7401	0.360639	9.7401	0.0216139	9.7401	0.333998	9.7401	0.00522873
														9.7501	0.358063	9.7501	0.0218117	9.7501	0.331226	9.7501	0.00520558
														9.7601	0.357451	9.7601	0.0221852	9.7601	0.330207	9.7601	0.00521589
														9.7701	0.358525	9.7701	0.022702	9.7701	0.330704	9.7701	0.00525358
														9.7801	0.360976	9.7801	0.0233333	9.7801	0.33244	9.7801	0.00531249
														9.7901	0.364493	9.7901	0.0240568	9.7901	0.335135	9.7901	0.00538695
														9.8001	0.368794	9.8001	0.0248585	9.8001	0.338523	9.8001	0.00547228
														9.8101	0.373645	9.8101	0.0257333	9.8101	0.342379	9.8101	0.0055651
														9.8201	0.378875	9.8201	0.0266851	9.8201	0.34653	9.8201	0.00566355
														9.8301	0.384378	9.8301	0.0277243	9.8301	0.35086	9.8301	0.00576717
														9.8401	0.390106	9.8401	0.0288654	9.8401	0.355306	9.8401	0.00587669
														9.8501	0.396051	9.8501	0.0301228	9.8501	0.359847	9.8501	0.00599362
														9.8601	0.402224	9.8601	0.0315065	9.8601	0.364482	9.8601	0.00611963
														9.8701	0.408626	9.8701	0.0330176	9.8701	0.369212	9.8701	0.00625596
														9.8801	0.415223	9.8801	0.0346447	9.8801	0.374017	9.8801	0.00640281
														9.8901	0.421925	9.8901	0.0363608	9.8901	0.378837	9.8901	0.00655886
														9.9001	0.428573	9.9001	0.0381231	9.9001	0.38356	9.9001	0.00672096
														9.9101	0.43494	9.9101	0.0398735	9.9101	0.388023	9.9101	0.00688409
														9.9201	0.440739	9.9201	0.0415424	9.9201	0.392014	9.9201	0.00704159
														9.9301	0.445644	9.9301	0.043053	9.9301	0.395294	9.9301	0.0071856
														9.9401	0.449325	9.9401	0.0443286	9.9401	0.397613	9.9401	0.00730775
														9.9501	0.451471	9.9501	0.0452985	9.9501	0.398738	9.9501	0.00739993
														9.9601	0.45183	9.9601	0.0459048	9.9601	0.39848	9.9601	0.00745501
														9.9701	0.450232	9.9701	0.0461079	9.9701	0.396707	9.9701	0.00746756
														9.9801	0.4466	9.9801	0.0458892	9.9801	0.393364	9.9801	0.00743429
														9.9901	0.440963	9.9901	0.0452529	9.9901	0.388471	9.9901	0.00735428
														10.0001	0.433442	10.0001	0.0442242	10.0001	0.382121	10.0001	0.00722894
														10.0101	0.424237	10.0101	0.0428466	10.0101	0.374466	10.0101	0.00706179
														10.0201	0.413608	10.0201	0.0411772	10.0201	0.3657	10.0201	0.00685802
														10.0301	0.401844	10.0301	0.0392813	10.0301	0.356042	10.0301	0.00662396
														10.0401	0.389247	10.0401	0.0372279	10.0401	0.345719	10.0401	0.00636662
														10.0501	0.376112	10.0501	0.0350846	10.0501	0.334955	10.0501	0.00609315
														10.0601	0.362721	10.0601	0.0329148	10.0601	0.323962	10.0601	0.00581057
														10.0701	0.349331	10.0701	0.0307757	10.0701	0.31294	10.0701	0.00552549
														10.0801	0.336183	10.0801	0.0287174	10.0801	0.302077	10.0801	0.00524405
														10.0901	0.323503	10.0901	0.0267834	10.0901	0.291553	10.0901	0.00497183
														10.1001	0.311507	10.1001	0.025011	10.1001	0.281545	10.1001	0.00471392
														10.1101	0.300404	10.1101	0.0234325	10.1101	0.27223	10.1101	0.00447496
														10.1201	0.290395	10.1201	0.0220758	10.1201	0.263775	10.1201	0.00425908
														10.1301	0.281666	10.1301	0.0209649	10.1301	0.256343	10.1301	0.00406992
														10.1401	0.274381	10.1401	0.0201195	10.1401	0.250073	10.1401	0.00391051
														10.1501	0.268671	10.1501	0.0195544	10.1501	0.245078	10.1501	0.00378312
														10.1601	0.264622	10.1601	0.0192785	10.1601	0.241432	10.1601	0.00368921
														10.1701	0.262267	10.1701	0.0192942	10.1701	0.239161	10.1701	0.00362918
														10.1801	0.261574	10.1801	0.0195954	10.1801	0.238239	10.1801	0.00360238
														10.1901	0.262452	10.1901	0.0201677	10.1901	0.238586	10.1901	0.00360702
														10.2001	0.264745	10.2001	0.0209877	10.2001	0.24007	10.2001	0.00364018
														10.2101	0.268241	10.2101	0.022023	10.2101	0.242514	10.2101	0.00369793
														10.2201	0.272684	10.2201	0.0232336	10.2201	0.245704	10.2201	0.00377548
														10.2301	0.277785	10.2301	0.0245725	10.2301	0.249401	10.2301	0.00386736
														10.2401	0.283232	10.2401	0.0259885	10.2401	0.253351	10.2401	0.00396769
														10.2501	0.288711	10.2501	0.0274275	10.2501	0.2573	10.2501	0.00407045
														10.2601	0.293917	10.2601	0.0288359	10.2601	0.261003	10.2601	0.00416976
														10.2701	0.298568	10.2701	0.0301625	10.2701	0.264237	10.2701	0.00426016
														10.2801	0.302421	10.2801	0.0313614	10.2801	0.26681	10.2801	0.00433688
														10.2901	0.305277	10.2901	0.0323942	10.2901	0.26857	10.2901	0.004396
														10.3001	0.306998	10.3001	0.0332311	10.3001	0.26941	10.3001	0.00443467
														10.3101	0.307507	10.3101	0.0338526	10.3101	0.269277	10.3101	0.00445117
														10.3201	0.306792	10.3201	0.03425	10.3201	0.268169	10.3201	0.00444494
														10.3301	0.304907	10.3301	0.0344244	10.3301	0.266139	10.3301	0.00441656
														10.3401	0.301963	10.3401	0.0343867	10.3401	0.263286	10.3401	0.00436762
														10.3501	0.298121	10.3501	0.0341557	10.3501	0.259749	10.3501	0.00430054
														10.3601	0.293575	10.3601	0.0337562	10.3601	0.255691	10.3601	0.00421835
														10.3701	0.288535	10.3701	0.0332169	10.3701	0.251292	10.3701	0.00412442
														10.3801	0.283209	10.3801	0.0325681	10.3801	0.246723	10.3801	0.00402217
														10.3901	0.277785	10.3901	0.0318395	10.3901	0.242138	10.3901	0.00391481
														10.4001	0.272409	10.4001	0.0310578	10.4001	0.237653	10.4001	0.00380507
														10.4101	0.267176	10.4101	0.0302454	10.4101	0.233339	10.4101	0.00369505
														10.4201	0.262124	10.4201	0.0294194	10.4201	0.229214	10.4201	0.00358608
														10.4301	0.257229	10.4301	0.0285908	10.4301	0.225244	10.4301	0.00347874
														10.4401	0.25242	10.4401	0.027765	10.4401	0.221351	10.4401	0.00337287
														10.4501	0.247583	10.4501	0.0269433	10.4501	0.217423	10.4501	0.0032678
														10.4601	0.242589	10.4601	0.0261238	10.4601	0.213335	10.4601	0.00316257
														10.4701	0.237312	10.4701	0.0253039	10.4701	0.208964	10.4701	0.00305615
														10.4801	0.231652	10.4801	0.0244822	10.4801	0.204213	10.4801	0.00294777
														10.4901	0.225553	10.4901	0.0236604	10.4901	0.199027	10.4901	0.00283713
														10.5001	0.21902	10.5001	0.0228451	10.5001	0.193402	10.5001	0.00272456
														10.5101	0.212118	10.5101	0.0220478	10.5101	0.187395	10.5101	0.00261109
														10.5201	0.20498	10.5201	0.0212851	10.5201	0.181118	10.5201	0.00249844
														10.5301	0.197787	10.5301	0.020578	10.5301	0.174732	10.5301	0.00238888
														10.5401	0.190758	10.5401	0.019949	10.5401	0.168429	10.5401	0.002285
														10.5501	0.184121	10.5501	0.0194207	10.5501	0.162416	10.5501	0.00218945
														10.5601	0.178095	10.5601	0.0190123	10.5601	0.156889	10.5601	0.0021046
														10.5701	0.172864	10.5701	0.0187376	10.5701	0.152016	10.5701	0.00203233
														10.5801	0.168557	10.5801	0.0186022	10.5801	0.147919	10.5801	0.00197374
														10.5901	0.165235	10.5901	0.0186027	10.5901	0.144661	10.5901	0.001929
														10.6001	0.162884	10.6001	0.0187258	10.6001	0.142244	10.6001	0.00189735
														10.6101	0.161421	10.6101	0.0189492	10.6101	0.140604	10.6101	0.0018771
														10.6201	0.160695	10.6201	0.0192431	10.6201	0.139624	10.6201	0.00186581
														10.6301	0.160512	10.6301	0.0195723	10.6301	0.139144	10.6301	0.00186047
														10.6401	0.160645	10.6401	0.0198997	10.6401	0.138977	10.6401	0.00185785
														10.6501	0.160862	10.6501	0.0201888	10.6501	0.138928	10.6501	0.0018547
														10.6601	0.160941	10.6601	0.0204072	10.6601	0.138811	10.6601	0.00184808
														10.6701	0.160694	10.6701	0.0205289	10.6701	0.138464	10.6701	0.00183557
														10.6801	0.159974	10.6801	0.0205359	10.6801	0.137759	10.6801	0.00181545
														10.6901	0.158688	10.6901	0.0204197	10.6901	0.136615	10.6901	0.00178678
														10.7001	0.156799	10.7001	0.0201813	10.7001	0.134993	10.7001	0.00174941
														10.7101	0.154324	10.7101	0.0198302	10.7101	0.132901	10.7101	0.00170396
														10.7201	0.151328	10.7201	0.0193832	10.7201	0.130388	10.7201	0.00165167
														10.7301	0.147914	10.7301	0.0188629	10.7301	0.127534	10.7301	0.00159428
														10.7401	0.144213	10.7401	0.0182952	10.7401	0.124442	10.7401	0.00153383
														10.7501	0.140367	10.7501	0.0177073	10.7501	0.121227	10.7501	0.00147249
														10.7601	0.136523	10.7601	0.0171259	10.7601	0.118009	10.7601	0.0014124
														10.7701	0.132821	10.7701	0.0165753	10.7701	0.1149	10.7701	0.00135551
														10.7801	0.129383	10.7801	0.0160766	10.7801	0.112001	10.7801	0.00130349
														10.7901	0.126307	10.7901	0.0156465	10.7901	0.109393	10.7901	0.00125768
														10.8001	0.123667	10.8001	0.015297	10.8001	0.107136	10.8001	0.00121898
														10.8101	0.12151	10.8101	0.0150355	10.8101	0.105269	10.8101	0.00118793
														10.8201	0.119854	10.8201	0.0148648	10.8201	0.103806	10.8201	0.00116465
														10.8301	0.118693	10.8301	0.0147835	10.8301	0.102744	10.8301	0.00114894
														10.8401	0.118004	10.8401	0.0147867	10.8401	0.102063	10.8401	0.00114029
														10.8501	0.117743	10.8501	0.0148663	10.8501	0.101729	10.8501	0.00113798
														10.8601	0.117857	10.8601	0.0150117	10.8601	0.101699	10.8601	0.00114107
														10.8701	0.118286	10.8701	0.0152107	10.8701	0.101926	10.8701	0.00114854
														10.8801	0.118968	10.8801	0.0154495	10.8801	0.102361	10.8801	0.00115928
														10.8901	0.119841	10.8901	0.015714	10.8901	0.102958	10.8901	0.0011722
														10.9001	0.120847	10.9001	0.0159904	10.9001	0.103674	10.9001	0.00118624
														10.9101	0.121935	10.9101	0.0162654	10.9101	0.10447	10.9101	0.00120044
														10.9201	0.123059	10.9201	0.0165275	10.9201	0.105315	10.9201	0.00121393
														10.9301	0.124182	10.9301	0.0167666	10.9301	0.10618	10.9301	0.00122602
														10.9401	0.12527	10.9401	0.0169749	10.9401	0.10704	10.9401	0.00123615
														10.9501	0.126291	10.9501	0.0171467	10.9501	0.107872	10.9501	0.00124391
														10.9601	0.127215	10.9601	0.0172779	10.9601	0.108649	10.9601	0.00124901
														10.9701	0.128009	10.9701	0.0173659	10.9701	0.109342	10.9701	0.00125124
														10.9801	0.128631	10.9801	0.0174087	10.9801	0.109912	10.9801	0.00125044
														10.9901	0.129036	10.9901	0.0174046	10.9901	0.110315	10.9901	0.00124646
														11.0001	0.129169	11.0001	0.0173516	11.0001	0.110501	11.0001	0.00123912
														11.0101	0.128972	11.0101	0.0172472	11.0101	0.110414	11.0101	0.00122822
														11.0201	0.128386	11.0201	0.0170886	11.0201	0.109999	11.0201	0.00121352
														11.0301	0.127361	11.0301	0.016873	11.0301	0.109207	11.0301	0.00119481
														11.0401	0.125859	11.0401	0.0165988	11.0401	0.108003	11.0401	0.00117194
														11.0501	0.123866	11.0501	0.0162659	11.0501	0.106373	11.0501	0.00114488
														11.0601	0.121396	11.0601	0.015877	11.0601	0.104328	11.0601	0.0011138
														11.0701	0.118495	11.0701	0.0154381	11.0701	0.101906	11.0701	0.0010791
														11.0801	0.115243	11.0801	0.0149586	11.0801	0.0991776	11.0801	0.00104142
														11.0901	0.111749	11.0901	0.0144515	11.0901	0.0962359	11.0901	0.00100164
														11.1001	0.108139	11.1001	0.0139318	11.1001	0.0931928	11.1001	0.000960814
														11.1101	0.104551	11.1101	0.0134157	11.1101	0.0901677	11.1101	0.0009201
														11.1201	0.101118	11.1201	0.0129191	11.1201	0.0872755	11.1201	0.000880625
														11.1301	0.0979513	11.1301	0.0124556	11.1301	0.0846149	11.1301	0.000843394
														11.1401	0.0951344	11.1401	0.0120354	11.1401	0.0822579	11.1401	0.000809183
														11.1501	0.0927108	11.1501	0.0116642	11.1501	0.0802423	11.1501	0.000778474
														11.1601	0.0906819	11.1601	0.0113429	11.1601	0.0785689	11.1601	0.000751415
														11.1701	0.0890086	11.1701	0.0110677	11.1701	0.0772029	11.1701	0.000727833
														11.1801	0.0876181	11.1801	0.0108313	11.1801	0.0760792	11.1801	0.000707291
														11.1901	0.0864143	11.1901	0.0106239	11.1901	0.0751122	11.1901	0.000689162
														11.2001	0.085291	11.2001	0.0104349	11.2001	0.0742063	11.2001	0.000672738
														11.2101	0.0841447	11.2101	0.0102545	11.2101	0.0732685	11.2101	0.000657325
														11.2201	0.082887	11.2201	0.0100746	11.2201	0.0722177	11.2201	0.000642335
														11.2301	0.0814526	11.2301	0.00989023	11.2301	0.0709939	11.2301	0.000627345
														11.2401	0.0798051	11.2401	0.00969914	11.2401	0.069562	11.2401	0.000612128
														11.2501	0.0779375	11.2501	0.00950208	11.2501	0.0679139	11.2501	0.00059665
														11.2601	0.0758698	11.2601	0.00930194	11.2601	0.066066	11.2601	0.000581031
														11.2701	0.0736432	11.2701	0.00910292	11.2701	0.0640551	11.2701	0.000565502
														11.2801	0.0713132	11.2801	0.00890946	11.2801	0.061932	11.2801	0.000550334
														11.2901	0.0689419	11.2901	0.0087254	11.2901	0.0597548	11.2901	0.000535787
														11.3001	0.0665912	11.3001	0.00855328	11.3001	0.0575833	11.3001	0.000522059
														11.3101	0.0643172	11.3101	0.00839403	11.3101	0.055473	11.3101	0.000509262
														11.3201	0.0621669	11.3201	0.00824696	11.3201	0.0534719	11.3201	0.000497408
														11.3301	0.0601759	11.3301	0.00811013	11.3301	0.0516185	11.3301	0.000486425
														11.3401	0.0583686	11.3401	0.00798085	11.3401	0.0499405	11.3401	0.000476184
														11.3501	0.0567592	11.3501	0.00785629	11.3501	0.0484552	11.3501	0.000466526
														11.3601	0.0553526	11.3601	0.00773414	11.3601	0.0471705	11.3601	0.000457301
														11.3701	0.0541464	11.3701	0.00761302	11.3701	0.0460857	11.3701	0.000448396
														11.3801	0.0531324	11.3801	0.00749274	11.3801	0.0451931	11.3801	0.000439752
														11.3901	0.0522973	11.3901	0.00737431	11.3901	0.0444786	11.3901	0.00043137
														11.4001	0.051624	11.4001	0.00725979	11.4001	0.043923	11.4001	0.00042331
														11.4101	0.0510922	11.4101	0.00715189	11.4101	0.0435032	11.4101	0.000415674
														11.4201	0.0506789	11.4201	0.00705354	11.4201	0.0431934	11.4201	0.000408583
														11.4301	0.0503596	11.4301	0.0069674	11.4301	0.0429662	11.4301	0.000402159
														11.4401	0.0501095	11.4401	0.0068955	11.4401	0.0427948	11.4401	0.000396502
														11.4501	0.0499046	11.4501	0.00683895	11.4501	0.0426537	11.4501	0.000391673
														11.4601	0.0497233	11.4601	0.00679776	11.4601	0.0425214	11.4601	0.000387689
														11.4701	0.049548	11.4701	0.00677094	11.4701	0.0423812	11.4701	0.000384514
														11.4801	0.0493661	11.4801	0.00675662	11.4801	0.0422222	11.4801	0.000382074
														11.4901	0.0491715	11.4901	0.00675233	11.4901	0.0420406	11.4901	0.00038026
														11.5001	0.0489644	11.5001	0.00675533	11.5001	0.0418396	11.5001	0.000378947
														11.5101	0.048752	11.5101	0.00676293	11.5101	0.0416286	11.5101	0.000378005
														11.5201	0.0485473	11.5201	0.00677276	11.5201	0.0414231	11.5201	0.000377315
														11.5301	0.0483681	11.5301	0.00678296	11.5301	0.0412423	11.5301	0.000376777
														11.5401	0.0482346	11.5401	0.00679221	11.5401	0.0411079	11.5401	0.00037631
														11.5501	0.0481675	11.5501	0.00679966	11.5501	0.0410409	11.5501	0.000375853
														11.5601	0.0481845	11.5601	0.00680475	11.5601	0.0410596	11.5601	0.000375357
														11.5701	0.0482975	11.5701	0.00680693	11.5701	0.0411761	11.5701	0.000374767
														11.5801	0.0485098	11.5801	0.00680536	11.5801	0.0413944	11.5801	0.000374014
														11.5901	0.0488134	11.5901	0.00679864	11.5901	0.0417079	11.5901	0.000373002
														11.6001	0.0491879	11.6001	0.00678459	11.6001	0.0420982	11.6001	0.000371594
														11.6101	0.0495998	11.6101	0.00676024	11.6101	0.0425351	11.6101	0.000369617
														11.6201	0.0500044	11.6201	0.00672185	11.6201	0.0429775	11.6201	0.000366864
														11.6301	0.0503477	11.6301	0.00666521	11.6301	0.043376	11.6301	0.000363105
														11.6401	0.0505711	11.6401	0.00658602	11.6401	0.0436766	11.6401	0.000358113
														11.6501	0.0506157	11.6501	0.00648033	11.6501	0.0438248	11.6501	0.000351684
														11.6601	0.0504282	11.6601	0.00634505	11.6601	0.0437707	11.6601	0.000343663
														11.6701	0.0499652	11.6701	0.00617837	11.6701	0.0434733	11.6701	0.000333966
														11.6801	0.0491978	11.6801	0.0059801	11.6801	0.0429042	11.6801	0.000322598
														11.6901	0.0481142	11.6901	0.00575184	11.6901	0.0420506	11.6901	0.000309657
														11.7001	0.0467209	11.7001	0.00549693	11.7001	0.0409155	11.7001	0.000295334
														11.7101	0.0450415	11.7101	0.0052203	11.7101	0.0395183	11.7101	0.000279905
														11.7201	0.0431151	11.7201	0.00492807	11.7201	0.0378917	11.7201	0.000263705
														11.7301	0.0409923	11.7301	0.00462714	11.7301	0.0360793	11.7301	0.000247107
														11.7401	0.0387308	11.7401	0.00432462	11.7401	0.0341319	11.7401	0.000230495
														11.7501	0.0363913	11.7501	0.0040274	11.7501	0.0321028	11.7501	0.000214235
														11.7601	0.0340329	11.7601	0.00374163	11.7601	0.0300446	11.7601	0.000198655
														11.7701	0.0317094	11.7701	0.00347242	11.7701	0.0280057	11.7701	0.00018402
														11.7801	0.0294664	11.7801	0.00322356	11.7801	0.0260275	11.7801	0.000170528
														11.7901	0.0273396	11.7901	0.00299737	11.7901	0.024143	11.7901	0.000158295
														11.8001	0.0253537	11.8001	0.00279478	11.8001	0.0223758	11.8001	0.000147364
														11.8101	0.0235226	11.8101	0.00261533	11.8101	0.0207398	11.8101	0.000137702
														11.8201	0.0218503	11.8201	0.00245742	11.8201	0.0192403	11.8201	0.000129218
														11.8301	0.0203319	11.8301	0.00231853	11.8301	0.0178749	11.8301	0.000121771
														11.8401	0.0189557	11.8401	0.00219552	11.8401	0.0166348	11.8401	0.000115189
														11.8501	0.0177051	11.8501	0.00208491	11.8501	0.0155069	11.8501	0.000109283
														11.8601	0.0165607	11.8601	0.00198317	11.8601	0.0144751	11.8601	0.000103862
														11.8701	0.0155022	11.8701	0.00188698	11.8701	0.0135223	11.8701	9.87481e-05
														11.8801	0.0145097	11.8801	0.00179345	11.8801	0.0126318	11.8801	9.37847e-05
														11.8901	0.0135656	11.8901	0.0017002	11.8901	0.011788	11.8901	8.88458e-05
														11.9001	0.0126549	11.9001	0.00160551	11.9001	0.0109778	11.9001	8.38393e-05
														11.9101	0.011766	11.9101	0.00150828	11.9101	0.0101909	11.9101	7.87076e-05
														11.9201	0.010891	11.9201	0.00140807	11.9201	0.00941999	11.9201	7.34265e-05
														11.9301	0.0100255	11.9301	0.00130496	11.9301	0.00866059	11.9301	6.80009e-05
														11.9401	0.00916821	11.9401	0.0011995	11.9401	0.00791118	11.9401	6.24607e-05
														11.9501	0.00832079	11.9501	0.00109263	11.9501	0.00717269	11.9501	5.68544e-05
[truncated: 35 more rows]

## Sheet: Figure 4b
Figure 4b
		Transient XAS at 0 fs									Transient XAS at 100 fs								Transient XAS at 250 fs									Transient XAS at 500 fs
	Photon Energy [eV]	Relative Energy [eV]	Normalized Intensity [a.u.]	Error deLow	Error deHigh	Relative Energy [eV]	Fit curve			Photon Energy [eV]	Relative Energy [eV]	Normalized Intensity [a.u.]	Error deLow	Error deHigh	Relative Energy [eV]	Fit curve			Photon Energy [eV]	Relative Energy [eV]	Normalized Intensity [a.u.]	Error deLow	Error deHigh	Relative Energy [eV]	Fit curve			Photon Energy [eV]	Relative Energy [eV]	Normalized Intensity [a.u.]	Error deLow	Error deHigh	Relative Energy [eV]	Fit curve
	11904.9	-15.3427	0.00327303	0.0508352	0.0478552	-15.3427	0.00803443			11904.9	-15.33	-0.0288416	0.0571796	0.0536733	-15.33	-0.0101331			11905	-15.3101	-0.0143093	0.0507222	0.0490459	-15.3101	0.0100008			11904.9	-15.3497	0.0917115	0.0518215	0.0475029	-15.3497	0.0125
	11905.4	-14.8378	0.086337	0.0504257	0.0445915	-14.8378	0.00803444			11905.5	-14.7787	0.0308914	0.0545142	0.0542717	-14.7787	-0.0101329			11905.5	-14.7745	0.0355633	0.0487102	0.0444961	-14.7745	0.0100028			11905.5	-14.7823	-0.0199412	0.0498641	0.0450495	-14.7823	0.0125002
	11906	-14.2612	0.0187675	0.0503299	0.0456633	-14.2612	0.00803449			11906	-14.2648	-0.0282786	0.0528861	0.0586347	-14.2648	-0.0101319			11906	-14.275	0.0579228	0.0468813	0.0481075	-14.275	0.0100084			11906	-14.2855	-0.00367072	0.05652	0.0543286	-14.2855	0.0125007
	11906.5	-13.7682	0.0439571	0.0474378	0.0437277	-14.0871	0.00803453			11906.5	-13.7267	-0.101854	0.0536948	0.0583932	-14.0748	-0.0101312			11906.5	-13.7321	0.0859988	0.0437393	0.0440975	-14.0882	0.0100125			11906.5	-13.7512	0.105287	0.0470666	0.0559862	-14.0934	0.0125011
	11907	-13.2662	-0.0281638	0.0460111	0.0506947	-14.062	0.00803454			11907	-13.2355	0.00766206	0.0609392	0.0548204	-14.0496	-0.010131			11907	-13.2644	0.0075348	0.0499142	0.0496527	-14.0632	0.0100131			11907	-13.2705	0.0578768	0.0482883	0.0495367	-14.0683	0.0125012
	11907.5	-12.7419	-0.00645521	0.0547097	0.044326	-14.0369	0.00803455			11907.5	-12.775	0.0231573	0.0584556	0.0462416	-14.0245	-0.0101309			11907.5	-12.7835	0.104516	0.0462789	0.0450675	-14.0383	0.0100139			11907.5	-12.7761	0.00292467	0.0465567	0.0457358	-14.0432	0.0125012
	11908	-12.2518	0.0428947	0.0501831	0.0426885	-14.0118	0.00803455			11908	-12.2543	0.070942	0.0591354	0.0566676	-13.9994	-0.0101307			11908	-12.2494	0.0418829	0.0489927	0.0456049	-14.0133	0.0100146			11908	-12.2514	-0.018682	0.0488741	0.0448581	-14.018	0.0125013
	11908.5	-11.7654	-0.020867	0.0483557	0.0420524	-13.9867	0.00803456			11908.5	-11.7503	-0.0116304	0.0530874	0.0518474	-13.9743	-0.0101306			11908.5	-11.7774	0.0784723	0.0479062	0.0439447	-13.9884	0.0100154			11908.5	-11.7855	0.101095	0.0462652	0.0455929	-13.9929	0.0125014
	11909	-11.2542	-0.0242385	0.0467576	0.0477465	-13.9616	0.00803458			11909	-11.2427	-0.0185739	0.0594231	0.0497245	-13.9492	-0.0101304			11908.9	-11.3928	-0.00487543	0.0438337	0.0468851	-13.9635	0.0100162			11909	-11.2829	0.051155	0.0511008	0.0481531	-13.9678	0.0125015
	11909.5	-10.7538	0.0311315	0.0449547	0.0472309	-13.9365	0.00803459			11909.4	-10.8351	0.0485916	0.0526189	0.0525397	-13.9241	-0.0101302			11909.5	-10.7525	0.0728752	0.0489668	0.0512538	-13.9385	0.010017			11909.5	-10.759	0.109944	0.0481798	0.047725	-13.9427	0.0125016
	11910	-10.2853	-0.0593477	0.0474292	0.0435263	-13.9114	0.0080346			11910	-10.2521	-0.127499	0.0575257	0.0505711	-13.899	-0.0101301			11910	-10.2346	0.0793215	0.049779	0.0494192	-13.9136	0.0100179			11910	-10.282	0.0562185	0.0483479	0.0468578	-13.9175	0.0125017
	11910.5	-9.74858	-0.0713931	0.0485272	0.0418283	-13.8862	0.00803461			11910.5	-9.73652	0.0538596	0.057614	0.0478817	-13.8739	-0.0101299			11910.3	-9.97411	0.110141	0.04924	0.0440231	-13.8887	0.0100189			11910.5	-9.74866	0.0295987	0.0544223	0.0463817	-13.8924	0.0125018
	11911	-9.25588	0.0635496	0.0482926	0.0423892	-13.8611	0.00803462			11911	-9.24623	-0.0308924	0.0582365	0.052342	-13.8488	-0.0101297			11911	-9.25106	0.105584	0.0501211	0.0469297	-13.8637	0.0100199			11911	-9.27473	0.000732365	0.0492973	0.0438729	-13.8673	0.0125019
	11911.5	-8.75108	0.12743	0.0478979	0.0456301	-13.836	0.00803464			11911.5	-8.78365	-0.0404347	0.0538537	0.0476235	-13.8237	-0.0101294			11911.3	-8.9682	0.0919573	0.0464725	0.0457382	-13.8388	0.0100209			11911.5	-8.75402	0.0549158	0.0497005	0.0483251	-13.8422	0.012502
	11912	-8.28303	0.0341934	0.0468625	0.0452473	-13.8109	0.00803466			11912	-8.25347	0.154729	0.0536056	0.0513695	-13.7986	-0.0101292			11912	-8.27398	0.0949052	0.0442249	0.0507666	-13.8138	0.010022			11912	-8.27043	0.00787198	0.0519732	0.0503446	-13.817	0.0125021
	11912.4	-7.87405	-0.0152268	0.0439138	0.0451088	-13.7858	0.00803467			11912.5	-7.73953	0.153339	0.0496682	0.0536088	-13.7735	-0.0101289			11912.5	-7.77392	0.188919	0.0436748	0.048455	-13.7889	0.0100231			11912.5	-7.78681	0.0737131	0.0472387	0.049965	-13.7919	0.0125023
	11913	-7.26235	0.0695745	0.0474756	0.0482608	-13.7682	0.00803468			11913	-7.24304	0.0950835	0.0516084	0.0466131	-13.7484	-0.0101287			11913	-7.25451	0.156363	0.0513909	0.042924	-13.764	0.0100243			11913	-7.28467	0.0344272	0.0476899	0.0512969	-13.7668	0.0125024
	11913.5	-6.75074	0.0662741	0.0452801	0.0464535	-13.7607	0.00803469			11913.5	-6.74169	0.256467	0.0528912	0.0527503	-13.7267	-0.0101284			11913.5	-6.8159	0.254989	0.0451516	0.0457219	-13.739	0.0100256			11913.5	-6.75044	0.118051	0.051011	0.0464988	-13.7512	0.0125025
	11913.9	-6.32959	0.166442	0.0446766	0.0450359	-13.7356	0.00803471			11914	-6.23606	0.218917	0.0566494	0.0542556	-13.7233	-0.0101284			11914	-6.24693	0.223912	0.0477009	0.0473766	-13.7321	0.0100259			11914	-6.24089	0.093591	0.0518904	0.0469699	-13.7417	0.0125026
	11914.5	-5.75393	0.142031	0.0447754	0.043754	-13.7105	0.00803473			11914.5	-5.74367	0.325984	0.0554224	0.0490943	-13.6982	-0.0101281			11914.5	-5.74971	0.21412	0.0455433	0.0437145	-13.7141	0.0100269			11914.5	-5.77188	0.233599	0.0462139	0.0466451	-13.7165	0.0125027
	11915	-5.24762	0.0634409	0.0492785	0.0445026	-13.6854	0.00803475			11914.8	-5.47875	0.414508	0.0525331	0.0532724	-13.6731	-0.0101278			11915	-5.2446	0.351867	0.0476786	0.0445119	-13.6891	0.0100283			11915	-5.24739	0.194209	0.0470775	0.0458906	-13.6914	0.0125029
	11915.5	-4.78291	0.20286	0.0488275	0.0491527	-13.6602	0.00803478			11915.5	-4.75454	0.431561	0.0480527	0.0505991	-13.648	-0.0101275			11915.5	-4.76963	0.39788	0.0488255	0.0450889	-13.6642	0.0100297			11915.5	-4.76767	0.258355	0.0515886	0.0447346	-13.6663	0.0125031
	11916	-4.25297	0.223339	0.0450731	0.0444768	-13.6351	0.0080348			11916	-4.23788	0.347829	0.0560376	0.0515198	-13.6229	-0.0101271			11916	-4.25358	0.364028	0.0495159	0.0449339	-13.6393	0.0100313			11916	-4.27025	0.162092	0.047987	0.0438633	-13.6412	0.0125033
	11916.5	-3.75981	0.237091	0.0476121	0.0480023	-13.61	0.00803483			11916.5	-3.7405	0.442164	0.0577832	0.0529535	-13.5977	-0.0101267			11916.5	-3.77008	0.374033	0.0476054	0.0499962	-13.6143	0.0100329			11916.5	-3.78645	0.212693	0.0481504	0.0484638	-13.616	0.0125035
	11917	-3.24729	0.258386	0.0398821	0.050746	-13.5849	0.00803486			11917	-3.23763	0.482755	0.0539927	0.0544295	-13.5726	-0.0101263			11917	-3.24427	0.316544	0.0509357	0.0477002	-13.5894	0.0100345			11917	-3.25273	0.0803455	0.0477965	0.0455066	-13.5909	0.0125037
	11917.5	-2.77276	0.119853	0.0466728	0.0470442	-13.5598	0.00803489			11917.5	-2.73352	0.366887	0.0521607	0.0515235	-13.5475	-0.0101259			11917.5	-2.74077	0.26407	0.04454	0.0444158	-13.5645	0.0100363			11917.5	-2.76175	0.187351	0.0470924	0.0453382	-13.5658	0.0125039
	11917.7	-2.53549	0.0617301	0.0485499	0.0444992	-13.5347	0.00803492			11918	-2.24265	0.398098	0.0564396	0.0527896	-13.5224	-0.0101255			11918	-2.24506	0.280088	0.0407327	0.0428915	-13.5395	0.0100381			11917.9	-2.34008	0.154379	0.0479626	0.0468214	-13.5407	0.0125041
	11918.5	-1.74751	0.113382	0.0530062	0.0406117	-13.5096	0.00803496			11918.5	-1.74207	0.207047	0.0492775	0.0539206	-13.4973	-0.010125			11918.5	-1.73422	0.208246	0.0446778	0.049293	-13.5146	0.01004			11918.5	-1.80782	0.0703221	0.0474679	0.0462911	-13.5155	0.0125044
	11919	-1.25232	-0.0127056	0.0490725	0.0426438	-13.4845	0.008035			11919	-1.24206	0.14409	0.0605146	0.061186	-13.4722	-0.0101245			11919	-1.26138	0.169268	0.046548	0.0465049	-13.4896	0.0100421			11919	-1.25142	0.0841246	0.0497086	0.0470756	-13.4904	0.0125047
	11919.5	-0.741397	-0.0189729	0.0486888	0.0489517	-13.4594	0.00803504			11919.5	-0.736565	0.029243	0.048741	0.0488835	-13.4471	-0.010124			11919.5	-0.738981	0.116268	0.0471965	0.0435178	-13.4647	0.0100442			11919.5	-0.800507	-0.0103171	0.0468239	0.0442191	-13.4653	0.0125049
	11920	-0.263646	-0.0336439	0.044277	0.0473711	-13.4343	0.00803508			11920	-0.237069	0.0858451	0.0519017	0.0563585	-13.422	-0.0101235			11920	-0.241901	-0.0432507	0.043611	0.0424541	-13.4398	0.0100464			11920	-0.247488	0.0408986	0.0510906	0.0451369	-13.4402	0.0125052
	11920.5	0.215352	-0.016647	0.0476617	0.0446761	-13.4091	0.00803512			11920.5	0.205083	-0.0705986	0.054201	0.0635395	-13.3969	-0.0101229			11920.5	0.258845	0.0544378	0.0453388	0.0485881	-13.4148	0.0100487			11920.5	0.217618	-0.0163275	0.0483264	0.0464968	-13.415	0.0125055
	11921	0.753592	-0.0729411	0.0486961	0.0493006	-13.384	0.00803517			11921	0.678079	-0.198431	0.0578891	0.0524499	-13.3718	-0.0101223			11921	0.760238	-0.0605746	0.0427661	0.0456636	-13.3899	0.0100511			11921	0.752007	-0.0936282	0.0457559	0.0491528	-13.3899	0.0125059
	11921.5	1.24113	-0.0818322	0.048301	0.0479901	-13.3589	0.00803523			11921.5	1.23267	-0.0678004	0.0547438	0.0540458	-13.3467	-0.0101216			11921.5	1.25442	0.00177477	0.0473042	0.0436348	-13.3649	0.0100536			11921.5	1.24385	-0.0841997	0.0488219	0.0466059	-13.3648	0.0125062
	11922	1.72569	-0.113615	0.0499652	0.0415348	-13.3338	0.00803528			11922	1.73838	-0.0831973	0.0569812	0.0503392	-13.3216	-0.0101209			11922	1.72569	-0.116267	0.0491449	0.0441878	-13.34	0.0100563			11922	1.7417	0.00120345	0.0515372	0.049101	-13.3397	0.0125066
	11922.5	2.24352	0.00328275	0.0489997	0.0457469	-13.3087	0.00803534			11922.5	2.25863	-0.183508	0.0532221	0.0548118	-13.2965	-0.0101202			11922.5	2.20606	-0.0958283	0.0431499	0.0468703	-13.3151	0.0100591			11922.5	2.24828	-0.0607508	0.0474838	0.0484591	-13.3145	0.012507
	11923	2.70701	-0.0749371	0.0537699	0.0419172	-13.2836	0.00803541			11923	2.76624	-0.111767	0.0533669	0.0526569	-13.2714	-0.0101195			11923	2.75899	-0.0388181	0.0440208	0.0452444	-13.2901	0.010062			11923	2.72786	-0.0836003	0.0465236	0.0475451	-13.2894	0.0125074
	11923.5	3.26422	-0.0885307	0.0435627	0.0460561	-13.2662	0.00803545			11923.5	3.26482	-0.0725281	0.0503027	0.0521469	-13.2463	-0.0101187			11923.2	2.93182	0.00439772	0.0443035	0.0503845	-13.2652	0.010065			11923.5	3.26036	-0.092442	0.0491593	0.0472897	-13.2705	0.0125077
	11924	3.73565	-0.049349	0.0487207	0.0492877	-13.2585	0.00803547			11924	3.74532	-0.124421	0.0582118	0.0525755	-13.2355	-0.0101183			11924	3.73927	-0.0144354	0.0435401	0.0471315	-13.2644	0.0100651			11924	3.7154	0.00155816	0.0458116	0.0529442	-13.2643	0.0125078
	11924.5	4.2331	-0.0362752	0.0460665	0.0435339	-13.2334	0.00803555			11924.5	4.24096	-0.0510323	0.0528996	0.0563721	-13.2212	-0.0101178			11924.5	4.24338	-0.0247355	0.0447078	0.0440678	-13.2403	0.0100682			11924.5	4.24217	-0.0519623	0.0467077	0.0467871	-13.2392	0.0125083
	11925	4.74088	-0.157159	0.0455096	0.0444837	-13.2083	0.00803562			11925	4.75781	-0.132659	0.0595299	0.0527337	-13.1961	-0.0101169			11925	4.70824	-0.010381	0.0478148	0.042211	-13.2153	0.0100715			11925	4.75033	-0.00133998	0.047508	0.0446312	-13.214	0.0125088
	11925.5	5.26382	0.0314663	0.0433256	0.0438503	-13.1831	0.00803571			11925.5	5.26624	-0.0346782	0.0553611	0.0490003	-13.171	-0.010116			11925	4.76748	-0.0359615	0.0469227	0.0463349	-13.1904	0.010075			11925.5	5.23434	-0.0067602	0.0472653	0.0445724	-13.1889	0.0125093
	11926	5.7602	0.0168016	0.0464352	0.04433	-13.158	0.00803579			11926	5.76685	-0.0618618	0.0616364	0.0522019	-13.1459	-0.010115			11926	5.76201	-0.0610595	0.0478626	0.038984	-13.1654	0.0100787			11926	5.75536	-0.114179	0.0512213	0.0444542	-13.1638	0.0125098
	11926.5	6.25843	0.00680856	0.0457589	0.0506739	-13.1329	0.00803589			11926.3	6.04196	-0.0140206	0.0565269	0.0527497	-13.1207	-0.0101139			11926.5	6.26689	-0.0704806	0.0456194	0.0524029	-13.1405	0.0100825			11926.4	6.16267	-0.0200998	0.0476452	0.0490309	-13.1386	0.0125104
	11927	6.75671	-0.00708412	0.046118	0.0481367	-13.1078	0.00803599			11927	6.73554	-0.0418765	0.0561812	0.0540568	-13.0956	-0.0101128			11927	6.69684	-0.101782	0.0462781	0.0473181	-13.1156	0.0100864			11927	6.73509	-0.0310388	0.0463439	0.0458077	-13.1135	0.012511
	11927.5	7.25442	-0.0663343	0.0463604	0.0452268	-13.0827	0.00803609			11927.5	7.25261	0.00450767	0.0572418	0.0524919	-13.0705	-0.0101116			11927.5	7.23144	-0.0391568	0.0494683	0.0430839	-13.0906	0.0100906			11927.5	7.24822	-0.0592338	0.0485507	0.0445046	-13.0884	0.0125116
	11928	7.74008	-0.00261331	0.043824	0.0463884	-13.0576	0.00803621			11928	7.7679	-0.120889	0.0523943	0.0574814	-13.0454	-0.0101104			11927.9	7.66327	0.0430257	0.0506813	0.0433529	-13.0657	0.0100949			11928	7.70644	-0.080692	0.04773	0.0460428	-13.0633	0.0125123
	11928.5	8.25058	-0.0603068	0.0473484	0.0428429	-13.0325	0.00803633			11928.5	8.26873	0.0602213	0.0580627	0.0533	-13.0203	-0.0101091			11928.5	8.24997	-0.0536113	0.0486442	0.046208	-13.0408	0.0100995			11928.5	8.22858	0.0302018	0.0518108	0.0437089	-13.0381	0.012513
	11929	8.76173	0.0745382	0.0443969	0.0413362	-13.0074	0.00803645			11929	8.74539	0.0107539	0.05174	0.0504744	-12.9952	-0.0101077			11929	8.76294	0.00269334	0.0482433	0.0425381	-13.0158	0.0101042			11929	8.72846	-0.0163609	0.0473932	0.0437398	-13.013	0.0125137
	11929.3	9.0394	-0.0176511	0.0413868	0.0459231	-12.9823	0.00803659			11929.5	9.23723	-0.0548954	0.0473772	0.052768	-12.9701	-0.0101063			11929.3	9.00794	-0.0615052	0.0429281	0.043646	-12.9909	0.0101092			11929.5	9.22437	0.0238291	0.0459272	0.0505489	-12.9879	0.0125145
	11930	9.74302	0.00341968	0.0441932	0.0498458	-12.9571	0.00803673			11930	9.75028	-0.00656364	0.0523989	0.0515172	-12.945	-0.0101048			11929.9	9.60325	0.010106	0.0468574	0.0437357	-12.9659	0.0101144			11930	9.7505	-0.0376697	0.0465231	0.0481131	-12.9628	0.0125154
						-12.932	0.00803689								-12.9199	-0.0101032								-12.941	0.0101198								-12.9376	0.0125162
						-12.9069	0.00803705								-12.8948	-0.0101015								-12.9161	0.0101254								-12.9125	0.0125171
						-12.8818	0.00803723								-12.8697	-0.0100997								-12.8911	0.0101313								-12.8874	0.0125181
						-12.8567	0.00803741								-12.8446	-0.0100978								-12.8662	0.0101375								-12.8623	0.0125191
						-12.8316	0.00803761								-12.8195	-0.0100958								-12.8412	0.0101439								-12.8371	0.0125202
						-12.8065	0.00803782								-12.7944	-0.0100938								-12.8163	0.0101506								-12.812	0.0125213
						-12.7814	0.00803804								-12.775	-0.0100921								-12.7914	0.0101576								-12.7869	0.0125225
						-12.7563	0.00803828								-12.7693	-0.0100916								-12.7835	0.0101598								-12.7761	0.012523
						-12.7419	0.00803842								-12.7442	-0.0100893								-12.7664	0.0101649								-12.7618	0.0125237
						-12.7311	0.00803853								-12.7191	-0.0100869								-12.7415	0.0101725								-12.7366	0.0125251
						-12.706	0.00803879								-12.694	-0.0100843								-12.7166	0.0101804								-12.7115	0.0125264
						-12.6809	0.00803908								-12.6688	-0.0100816								-12.6916	0.0101887								-12.6864	0.0125279
						-12.6558	0.00803938								-12.6437	-0.0100788								-12.6667	0.0101973								-12.6613	0.0125294
						-12.6307	0.0080397								-12.6186	-0.0100759								-12.6417	0.0102063								-12.6361	0.012531
						-12.6056	0.00804004								-12.5935	-0.0100728								-12.6168	0.0102157								-12.611	0.0125327
						-12.5805	0.00804039								-12.5684	-0.0100695								-12.5919	0.0102255								-12.5859	0.0125345
						-12.5554	0.00804078								-12.5433	-0.010066								-12.5669	0.0102357								-12.5608	0.0125363
						-12.5303	0.00804118								-12.5182	-0.0100624								-12.542	0.0102463								-12.5356	0.0125383
						-12.5052	0.00804161								-12.4931	-0.0100586								-12.517	0.0102573								-12.5105	0.0125404
						-12.48	0.00804206								-12.468	-0.0100547								-12.4921	0.0102689								-12.4854	0.0125425
						-12.4549	0.00804254								-12.4429	-0.0100505								-12.4672	0.0102809								-12.4603	0.0125448
						-12.4298	0.00804305								-12.4178	-0.0100461								-12.4422	0.0102934								-12.4351	0.0125472
						-12.4047	0.00804359								-12.3927	-0.0100415								-12.4173	0.0103064								-12.41	0.0125497
						-12.3796	0.00804417								-12.3676	-0.0100366								-12.3924	0.0103199								-12.3849	0.0125523
						-12.3545	0.00804477								-12.3425	-0.0100315								-12.3674	0.010334								-12.3598	0.0125551
						-12.3294	0.00804542								-12.3174	-0.0100262								-12.3425	0.0103487								-12.3346	0.0125579
						-12.3043	0.0080461								-12.2923	-0.0100206								-12.3175	0.010364								-12.3095	0.012561
						-12.2792	0.00804682								-12.2672	-0.0100147								-12.2926	0.0103799								-12.2844	0.0125642
						-12.254	0.00804758								-12.2543	-0.0100116								-12.2677	0.0103964								-12.2593	0.0125675
						-12.2518	0.00804765								-12.2421	-0.0100086								-12.2494	0.0104089								-12.2514	0.0125686
						-12.2289	0.00804838								-12.217	-0.0100021								-12.2427	0.0104136								-12.2341	0.012571
						-12.2038	0.00804924								-12.1918	-0.00999534								-12.2178	0.0104315								-12.209	0.0125747
						-12.1787	0.00805014								-12.1667	-0.00998824								-12.1928	0.0104501								-12.1839	0.0125785
						-12.1536	0.00805109								-12.1416	-0.0099808								-12.1679	0.0104695								-12.1588	0.0125825
						-12.1285	0.0080521								-12.1165	-0.00997301								-12.143	0.0104896								-12.1336	0.0125868
						-12.1034	0.00805317								-12.0914	-0.00996484								-12.118	0.0105105								-12.1085	0.0125912
						-12.0783	0.00805429								-12.0663	-0.00995628								-12.0931	0.0105322								-12.0834	0.0125958
						-12.0532	0.00805548								-12.0412	-0.00994731								-12.0682	0.0105548								-12.0583	0.0126007
						-12.028	0.00805674								-12.0161	-0.00993792								-12.0432	0.0105782								-12.0331	0.0126058
						-12.0029	0.00805807								-11.991	-0.00992809								-12.0183	0.0106026								-12.008	0.0126111
						-11.9778	0.00805948								-11.9659	-0.00991779								-11.9933	0.0106279								-11.9829	0.0126167
						-11.9527	0.00806096								-11.9408	-0.00990702								-11.9684	0.0106542								-11.9578	0.0126225
						-11.9276	0.00806252								-11.9157	-0.00989574								-11.9435	0.0106815								-11.9326	0.0126286
						-11.9025	0.00806417								-11.8906	-0.00988394								-11.9185	0.0107099								-11.9075	0.012635
						-11.8774	0.00806592								-11.8655	-0.00987159								-11.8936	0.0107393								-11.8824	0.0126417
						-11.8523	0.00806776								-11.8404	-0.00985868								-11.8686	0.0107699								-11.8573	0.0126486
						-11.8272	0.0080697								-11.8153	-0.00984517								-11.8437	0.0108016								-11.8321	0.0126559
						-11.802	0.00807174								-11.7902	-0.00983104								-11.8188	0.0108345								-11.807	0.0126636
						-11.7769	0.0080739								-11.7651	-0.00981627								-11.7938	0.0108686								-11.7855	0.0126704
						-11.7654	0.00807493								-11.7503	-0.00980728								-11.7774	0.0108918								-11.7819	0.0126716
						-11.7518	0.00807618								-11.7399	-0.00980083								-11.7689	0.010904								-11.7568	0.0126799
						-11.7267	0.00807857								-11.7148	-0.00978469								-11.744	0.0109408								-11.7316	0.0126886
						-11.7016	0.0080811								-11.6897	-0.00976782								-11.719	0.0109789								-11.7065	0.0126977
						-11.6765	0.00808376								-11.6646	-0.00975019								-11.6941	0.0110184								-11.6814	0.0127073
						-11.6514	0.00808657								-11.6395	-0.00973178								-11.6691	0.0110593								-11.6563	0.0127172
						-11.6263	0.00808952								-11.6144	-0.00971255								-11.6442	0.0111018								-11.6311	0.0127276
						-11.6012	0.00809263								-11.5893	-0.00969246								-11.6193	0.0111458								-11.606	0.0127384
						-11.5761	0.00809591								-11.5642	-0.00967149								-11.5943	0.0111914								-11.5809	0.0127497
						-11.5509	0.00809936								-11.5391	-0.0096496								-11.5694	0.0112387								-11.5558	0.0127615
						-11.5258	0.00810299								-11.514	-0.00962674								-11.5445	0.0112877								-11.5306	0.0127739
						-11.5007	0.00810681								-11.4889	-0.00960289								-11.5195	0.0113384								-11.5055	0.0127867
						-11.4756	0.00811082								-11.4638	-0.00957799								-11.4946	0.0113909								-11.4804	0.0128001
						-11.4505	0.00811505								-11.4387	-0.00955203								-11.4696	0.0114454								-11.4553	0.0128141
						-11.4254	0.0081195								-11.4136	-0.00952494								-11.4447	0.0115017								-11.4301	0.0128287
						-11.4003	0.00812417								-11.3885	-0.00949668								-11.4198	0.01156								-11.405	0.0128439
						-11.3752	0.00812908								-11.3634	-0.00946722								-11.3948	0.0116204								-11.3799	0.0128598
						-11.3501	0.00813424								-11.3383	-0.0094365								-11.3928	0.0116253								-11.3548	0.0128763
						-11.3249	0.00813967								-11.3132	-0.00940448								-11.3699	0.0116829								-11.3296	0.0128935
						-11.2998	0.00814537								-11.2881	-0.0093711								-11.3449	0.0117476								-11.3045	0.0129115
						-11.2747	0.00815136								-11.2629	-0.00933632								-11.32	0.0118145								-11.2829	0.0129275
						-11.2542	0.00815648								-11.2427	-0.00930722								-11.2951	0.0118838								-11.2794	0.0129302
						-11.2496	0.00815764								-11.2378	-0.00930008								-11.2701	0.0119554								-11.2543	0.0129497
						-11.2245	0.00816425								-11.2127	-0.00926232								-11.2452	0.0120295								-11.2291	0.0129699
						-11.1994	0.00817118								-11.1876	-0.009223								-11.2203	0.0121061								-11.204	0.0129911
						-11.1743	0.00817845								-11.1625	-0.00918205								-11.1953	0.0121853								-11.1789	0.013013
						-11.1492	0.00818609								-11.1374	-0.00913941								-11.1704	0.0122672								-11.1538	0.0130359
						-11.1241	0.0081941								-11.1123	-0.00909502								-11.1454	0.0123518								-11.1286	0.0130597
						-11.0989	0.0082025								-11.0872	-0.00904881								-11.1205	0.0124393								-11.1035	0.0130845
						-11.0738	0.00821132								-11.0621	-0.00900073								-11.0956	0.0125297								-11.0784	0.0131103
						-11.0487	0.00822056								-11.037	-0.00895069								-11.0706	0.0126231								-11.0532	0.0131371
						-11.0236	0.00823025								-11.0119	-0.00889864								-11.0457	0.0127196								-11.0281	0.013165
						-10.9985	0.0082404								-10.9868	-0.00884449								-11.0207	0.0128193								-11.003	0.0131939
						-10.9734	0.00825104								-10.9617	-0.00878818								-10.9958	0.0129222								-10.9779	0.0132241
						-10.9483	0.00826219								-10.9366	-0.00872962								-10.9709	0.0130285								-10.9527	0.0132554
						-10.9232	0.00827387								-10.9115	-0.00866874								-10.9459	0.0131382								-10.9276	0.0132879
						-10.8981	0.00828611								-10.8864	-0.00860546								-10.921	0.0132515								-10.9025	0.0133217
						-10.873	0.00829892								-10.8613	-0.00853969								-10.8961	0.0133685								-10.8774	0.0133569
						-10.8478	0.00831233								-10.8362	-0.00847134								-10.8711	0.0134891								-10.8522	0.0133934
						-10.8227	0.00832637								-10.8351	-0.00846855								-10.8462	0.0136137								-10.8271	0.0134313
						-10.7976	0.00834106								-10.811	-0.00840034								-10.8212	0.0137421								-10.802	0.0134706
						-10.7725	0.00835644								-10.7859	-0.00832657								-10.7963	0.0138747								-10.7769	0.0135114
						-10.7538	0.00836838								-10.7608	-0.00824997								-10.7714	0.0140114								-10.759	0.0135415
						-10.7474	0.00837252								-10.7357	-0.00817041								-10.7525	0.0141173								-10.7517	0.0135538
						-10.7223	0.00838934								-10.7106	-0.00808781								-10.7464	0.0141523								-10.7266	0.0135978
						-10.6972	0.00840693								-10.6855	-0.00800207								-10.7215	0.0142977								-10.7015	0.0136435
						-10.6721	0.00842532								-10.6604	-0.00791308								-10.6965	0.0144475								-10.6764	0.0136908
						-10.647	0.00844454								-10.6353	-0.00782073								-10.6716	0.014602								-10.6512	0.0137399
						-10.6218	0.00846463								-10.6102	-0.00772491								-10.6467	0.0147612								-10.6261	0.0137908
						-10.5967	0.00848562								-10.5851	-0.0076255								-10.6217	0.0149252								-10.601	0.0138437
						-10.5716	0.00850755								-10.56	-0.0075224								-10.5968	0.0150943								-10.5759	0.0138984
						-10.5465	0.00853046								-10.5349	-0.00741549								-10.5719	0.0152684								-10.5507	0.0139551
						-10.5214	0.00855438								-10.5098	-0.00730463								-10.5469	0.0154478								-10.5256	0.0140139
						-10.4963	0.00857935								-10.4847	-0.0071897								-10.522	0.0156325								-10.5005	0.0140748
						-10.4712	0.00860542								-10.4596	-0.00707058								-10.497	0.0158227								-10.4754	0.0141379
						-10.4461	0.00863263								-10.4345	-0.00694714								-10.4721	0.0160186								-10.4502	0.0142033
						-10.421	0.00866102								-10.4094	-0.00681923								-10.4472	0.0162202								-10.4251	0.014271
						-10.3958	0.00869064								-10.3843	-0.00668672								-10.4222	0.0164277								-10.4	0.0143411
						-10.3707	0.00872153								-10.3592	-0.00654947								-10.3973	0.0166412								-10.3749	0.0144136
						-10.3456	0.00875375								-10.334	-0.00640732								-10.3723	0.016861								-10.3497	0.0144887
						-10.3205	0.00878734								-10.3089	-0.00626014								-10.3474	0.0170871								-10.3246	0.0145664
						-10.2954	0.00882235								-10.2838	-0.00610777								-10.3225	0.0173196								-10.2995	0.0146467
						-10.2853	0.00883691								-10.2587	-0.00595006								-10.2975	0.0175588								-10.282	0.0147043
						-10.2703	0.00885884								-10.2521	-0.00590745								-10.2726	0.0178048								-10.2744	0.0147299
						-10.2452	0.00889687								-10.2336	-0.00578684								-10.2477	0.0180577								-10.2492	0.0148159
						-10.2201	0.00893648								-10.2085	-0.00561795								-10.2346	0.0181929								-10.2241	0.0149048
						-10.195	0.00897774								-10.1834	-0.00544322								-10.2227	0.0183177								-10.199	0.0149967
						-10.1698	0.00902071								-10.1583	-0.00526248								-10.1978	0.018585								-10.1739	0.0150918
						-10.1447	0.00906545								-10.1332	-0.00507557								-10.1728	0.0188597								-10.1487	0.01519
						-10.1196	0.00911202								-10.1081	-0.00488229								-10.1479	0.0191419								-10.1236	0.0152915
						-10.0945	0.00916049								-10.083	-0.00468248								-10.123	0.0194319								-10.0985	0.0153964
						-10.0694	0.00921093								-10.0579	-0.00447593								-10.098	0.0197298								-10.0734	0.0155047
						-10.0443	0.0092634								-10.0328	-0.00426247								-10.0731	0.0200358								-10.0482	0.0156165
						-10.0192	0.00931798								-10.0077	-0.0040419								-10.0482	0.0203501								-10.0231	0.015732
						-9.99407	0.00937473								-9.98257	-0.00381402								-10.0232	0.0206728								-9.99799	0.0158513
						-9.96896	0.00943374								-9.95746	-0.00357863								-9.99827	0.021004								-9.97286	0.0159744
						-9.94385	0.00949509								-9.93236	-0.00333552								-9.97411	0.0213334								-9.94774	0.0161014
						-9.91874	0.00955884								-9.90725	-0.0030845								-9.97334	0.0213441								-9.92261	0.0162325
						-9.89363	0.00962509								-9.88215	-0.00282533								-9.9484	0.0216931								-9.89748	0.0163677
						-9.86852	0.00969391								-9.85704	-0.0025578								-9.92346	0.0220513								-9.87236	0.0165072
						-9.84341	0.0097654								-9.83194	-0.0022817								-9.89852	0.0224188								-9.84723	0.0166511
						-9.8183	0.00983963								-9.80683	-0.0019968								-9.87358	0.0227958								-9.82211	0.0167994
						-9.79319	0.00991671								-9.78173	-0.00170287								-9.84864	0.0231825								-9.79698	0.0169523
						-9.76807	0.00999672								-9.75662	-0.00139967								-9.82371	0.0235791								-9.77186	0.0171099
						-9.74858	0.0100609								-9.73652	-0.00115006								-9.79877	0.0239858								-9.74866	0.0172597
						-9.74296	0.0100798								-9.73152	-0.00108696								-9.77383	0.0244027								-9.74673	0.0172723
						-9.71785	0.0101659								-9.70641	-0.000764514								-9.74889	0.0248301								-9.72161	0.0174396
						-9.69274	0.0102553								-9.68131	-0.000432075								-9.72395	0.0252682								-9.69648	0.017612
						-9.66763	0.010348								-9.6562	-8.93948e-05								-9.69901	0.0257172								-9.67136	0.0177895
						-9.64252	0.0104442								-9.63109	0.000263779								-9.67408	0.0261772								-9.64623	0.0179724
						-9.61741	0.0105439								-9.60599	0.000627704								-9.64914	0.0266484								-9.62111	0.0181606
						-9.5923	0.0106472								-9.58088	0.00100264								-9.6242	0.0271311								-9.59598	0.0183544
						-9.56719	0.0107543								-9.55578	0.00138886								-9.59926	0.0276255								-9.57086	0.0185538
						-9.54208	0.0108652								-9.53067	0.00178663								-9.57432	0.0281318								-9.54573	0.018759
						-9.51697	0.0109802								-9.50557	0.00219621								-9.54938	0.0286501								-9.52061	0.0189702
						-9.49186	0.0110993								-9.48046	0.0026179								-9.52445	0.0291807								-9.49548	0.0191873
						-9.46675	0.0112226								-9.45536	0.00305197								-9.49951	0.0297238								-9.47035	0.0194107
						-9.44163	0.0113502								-9.43025	0.0034987								-9.47457	0.0302796								-9.44523	0.0196404
						-9.41652	0.0114823								-9.40515	0.00395838								-9.44963	0.0308483								-9.4201	0.0198765
						-9.39141	0.0116191								-9.38004	0.00443131								-9.42469	0.0314301								-9.39498	0.0201192
						-9.3663	0.0117606								-9.35493	0.00491778								-9.39975	0.0320252								-9.36985	0.0203686
						-9.34119	0.011907								-9.32983	0.00541809								-9.37482	0.0326339								-9.34473	0.0206249
						-9.31608	0.0120583								-9.30472	0.00593254								-9.34988	0.0332562								-9.3196	0.0208882
						-9.29097	0.0122149								-9.27962	0.00646143								-9.32494	0.0338926								-9.29448	0.0211586
						-9.26586	0.0123767								-9.25451	0.00700509								-9.3	0.0345431								-9.27473	0.0213763
						-9.25588	0.0124425								-9.24623	0.00718771								-9.27506	0.035208								-9.26935	0.0214363
						-9.24075	0.012544								-9.22941	0.00756381								-9.25106	0.0358618								-9.24423	0.0217214
						-9.21564	0.0127169								-9.2043	0.00813792								-9.25012	0.0358875								-9.2191	0.0220141
						-9.19053	0.0128955								-9.1792	0.00872773								-9.22519	0.0365817								-9.19398	0.0223145
						-9.16542	0.01308								-9.15409	0.00933356								-9.20025	0.037291								-9.16885	0.0226228
						-9.1403	0.0132706								-9.12899	0.00995574								-9.17531	0.0380155								-9.14373	0.022939
						-9.11519	0.0134673								-9.10388	0.0105946								-9.15037	0.0387554								-9.1186	0.0232634
						-9.09008	0.0136705								-9.07878	0.0112505								-9.12543	0.039511								-9.09347	0.0235961
						-9.06497	0.0138801								-9.05367	0.0119237								-9.10049	0.0402824								-9.06835	0.0239373
						-9.03986	0.0140965								-9.02856	0.0126145								-9.07556	0.0410699								-9.04322	0.024287
						-9.01475	0.0143197								-9.00346	0.0133234								-9.05062	0.0418736								-9.0181	0.0246455
						-8.98964	0.01455								-8.97835	0.0140506								-9.02568	0.0426938								-8.99297	0.0250129
						-8.96453	0.0147874								-8.95325	0.0147965								-9.00074	0.0435306								-8.96785	0.0253893
						-8.93942	0.0150323								-8.92814	0.0155614								-8.9758	0.0443843								-8.94272	0.0257749
						-8.91431	0.0152846								-8.90304	0.0163457								-8.9682	0.0446479								-8.9176	0.0261698
						-8.8892	0.0155448								-8.87793	0.0171497								-8.95086	0.0452551								-8.89247	0.0265742
						-8.86409	0.0158128								-8.85283	0.0179738								-8.92593	0.0461432								-8.86735	0.0269883
						-8.83898	0.0160889								-8.82772	0.0188183								-8.90099	0.0470487								-8.84222	0.0274121
						-8.81386	0.0163734								-8.80262	0.0196835								-8.87605	0.0479719								-8.8171	0.0278459
						-8.78875	0.0166662								-8.78365	0.0203512								-8.85111	0.0489129								-8.79197	0.0282897
						-8.76364	0.0169678								-8.77751	0.0205698								-8.82617	0.049872								-8.76685	0.0287438
						-8.75108	0.017122								-8.75241	0.0214776								-8.80123	0.0508493								-8.75402	0.0289796
						-8.73853	0.0172782								-8.7273	0.0224071								-8.7763	0.0518451								-8.74172	0.0292083
						-8.71342	0.0175976								-8.70219	0.0233589								-8.75136	0.0528594								-8.7166	0.0296832
						-8.68831	0.0179263								-8.67709	0.0243331								-8.72642	0.0538925								-8.69147	0.0301688
						-8.6632	0.0182644								-8.65198	0.0253301								-8.70148	0.0549446								-8.66634	0.0306653
						-8.63809	0.0186121								-8.62688	0.0263504								-8.67654	0.0560158								-8.64122	0.0311726
						-8.61298	0.0189697								-8.60177	0.0273941								-8.6516	0.0571063								-8.61609	0.0316911
						-8.58787	0.0193373								-8.57667	0.0284618								-8.62667	0.0582162								-8.59097	0.0322208
						-8.56276	0.0197151								-8.55156	0.0295537								-8.60173	0.0593458								-8.56584	0.0327618
						-8.53765	0.0201034								-8.52646	0.0306702								-8.57679	0.0604952								-8.54072	0.0333143
						-8.51253	0.0205022								-8.50135	0.0318116								-8.55185	0.0616645								-8.51559	0.0338785
						-8.48742	0.0209119								-8.47625	0.0329782								-8.52691	0.0628539								-8.49047	0.0344544
						-8.46231	0.0213327								-8.45114	0.0341704								-8.50197	0.0640635								-8.46534	0.0350422
						-8.4372	0.0217647								-8.42603	0.0353885								-8.47704	0.0652934								-8.44022	0.035642
						-8.41209	0.0222081								-8.40093	0.0366329								-8.4521	0.0665439								-8.41509	0.036254
						-8.38698	0.0226632								-8.37582	0.0379038								-8.42716	0.067815								-8.38997	0.0368782
						-8.36187	0.0231302								-8.35072	0.0392017								-8.40222	0.0691068								-8.36484	0.0375148
						-8.33676	0.0236092								-8.32561	0.0405267								-8.37728	0.0704196								-8.33972	0.0381639
						-8.31165	0.0241005								-8.30051	0.0418793								-8.35234	0.0717533								-8.31459	0.0388257
						-8.28654	0.0246043								-8.2754	0.0432598								-8.32741	0.073108								-8.28947	0.0395001
						-8.28303	0.0246758								-8.25347	0.0444888								-8.30247	0.074484								-8.27043	0.0400195
						-8.26143	0.0251208								-8.2503	0.0446683								-8.27753	0.0758813								-8.26434	0.0401873
						-8.23632	0.0256501								-8.22519	0.0461054								-8.27398	0.076082								-8.23921	0.0408875
						-8.21121	0.0261926								-8.20009	0.0475711								-8.25259	0.0772999								-8.21409	0.0416007
						-8.18609	0.0267483								-8.17498	0.0490659								-8.22765	0.07874								-8.18896	0.0423271
						-8.16098	0.0273175								-8.14988	0.0505901								-8.20271	0.0802016								-8.16384	0.0430666
						-8.13587	0.0279005								-8.12477	0.0521438								-8.17778	0.0816848								-8.13871	0.0438195
						-8.11076	0.0284973								-8.09966	0.0537273								-8.15284	0.0831896								-8.11359	0.0445857
						-8.08565	0.0291082								-8.07456	0.055341								-8.1279	0.0847162								-8.08846	0.0453654
						-8.06054	0.0297334								-8.04945	0.0569851								-8.10296	0.0862645								-8.06334	0.0461586
						-8.03543	0.030373								-8.02435	0.0586598								-8.07802	0.0878346								-8.03821	0.0469654
						-8.01032	0.0310273								-7.99924	0.0603654								-8.05308	0.0894265								-8.01309	0.0477859
						-7.98521	0.0316965								-7.97414	0.062102								-8.02815	0.0910402								-7.98796	0.0486201
						-7.9601	0.0323807								-7.94903	0.06387								-8.00321	0.0926758								-7.96284	0.0494681
						-7.93499	0.0330801								-7.92393	0.0656695								-7.97827	0.0943332								-7.93771	0.0503299
						-7.90988	0.033795								-7.89882	0.0675008								-7.95333	0.0960124								-7.91259	0.0512056
						-7.88476	0.0345254								-7.87372	0.0693639								-7.92839	0.0977135								-7.88746	0.0520951
						-7.87405	0.0348418								-7.84861	0.0712592								-7.90345	0.0994364								-7.86234	0.0529986
						-7.85965	0.0352715								-7.82351	0.0731867								-7.87852	0.101181								-7.83721	0.0539161
						-7.83454	0.0360336								-7.7984	0.0751467								-7.85358	0.102948								-7.81208	0.0548475
						-7.80943	0.0368117								-7.77329	0.0771393								-7.82864	0.104736								-7.78696	0.055793
						-7.78432	0.0376061								-7.74819	0.0791645								-7.8037	0.106545								-7.78681	0.0557986
						-7.75921	0.0384169								-7.73953	0.0798706								-7.77876	0.108377								-7.76183	0.0567524
						-7.7341	0.0392442								-7.72308	0.0812227								-7.77392	0.108735								-7.73671	0.0577258
						-7.70899	0.0400881								-7.69798	0.0833138								-7.75382	0.110229								-7.71158	0.0587131
						-7.68388	0.040949								-7.67287	0.0854379								-7.72889	0.112103								-7.68646	0.0597145
						-7.65877	0.0418267								-7.64777	0.0875952								-7.70395	0.113999								-7.66133	0.0607297
						-7.63366	0.0427216								-7.62266	0.0897857								-7.67901	0.115915								-7.63621	0.0617589
						-7.60855	0.0436336								-7.59756	0.0920095								-7.65407	0.117853								-7.61108	0.062802
						-7.58344	0.044563								-7.57245	0.0942666								-7.62913	0.119812								-7.58596	0.0638589
						-7.55832	0.0455098								-7.54735	0.096557								-7.60419	0.121791								-7.56083	0.0649295
						-7.53321	0.0464742								-7.52224	0.0988808								-7.57926	0.123791								-7.53571	0.0660139
						-7.5081	0.0474562								-7.49713	0.101238								-7.55432	0.125811								-7.51058	0.0671119
						-7.48299	0.0484559								-7.47203	0.103628								-7.52938	0.127852								-7.48546	0.0682235
						-7.45788	0.0494734								-7.44692	0.106052								-7.50444	0.129912								-7.46033	0.0693485
						-7.43277	0.0505087								-7.42182	0.108509								-7.4795	0.131993								-7.4352	0.070487
						-7.40766	0.051562								-7.39671	0.111								-7.45456	0.134093								-7.41008	0.0716387
						-7.38255	0.0526333								-7.37161	0.113523								-7.42963	0.136213								-7.38495	0.0728036
						-7.35744	0.0537226								-7.3465	0.116079								-7.40469	0.138352								-7.35983	0.0739816
						-7.33233	0.05483								-7.3214	0.118669								-7.37975	0.14051								-7.3347	0.0751725
						-7.30722	0.0559556								-7.29629	0.121291								-7.35481	0.142687								-7.30958	0.0763762
						-7.28211	0.0570992								-7.27119	0.123945								-7.32987	0.144882								-7.28467	0.0775819
						-7.26235	0.0580118								-7.24608	0.126633								-7.30493	0.147095								-7.28445	0.0775925
						-7.25699	0.058261								-7.24304	0.12696								-7.28	0.149326								-7.25933	0.0788213
						-7.23188	0.0594409								-7.22098	0.129352								-7.25506	0.151575								-7.2342	0.0800625
						-7.20677	0.0606389								-7.19587	0.132103								-7.25451	0.151625								-7.20908	0.0813158
						-7.18166	0.0618551								-7.17076	0.134886								-7.23012	0.153841								-7.18395	0.0825811
						-7.15655	0.0630893								-7.14566	0.137701								-7.20518	0.156124								-7.15883	0.0838582
						-7.13144	0.0643416								-7.12055	0.140547								-7.18024	0.158424								-7.1337	0.0851469
						-7.10633	0.0656118								-7.09545	0.143424								-7.1553	0.160739								-7.10858	0.0864469
[truncated: 704 more rows]

## Sheet: Figure 4c
Figure 4c
	Delay Time [fs]	Relative Changes	Error bar
	-250	0	0
	0	0	0.203
[truncated: 3 more rows]

[truncated: 15 more sheets: Figure 4d, Supplementary Fig1, Supplementary Fig.2, Supplementary Fig.3, Supplementary Fig.4, Supplementary Fig.5, Supplementary Fig.6, Supplementary Fig.7, Supplementary Fig.8, Supplementary Fig.9, Supplementary Fig.10, Supplementary Fig.11, Supplementary Fig.12, Supplementary Fig.13, Supplementary Fig.14]
